# Supplementary material for: Comprehensive Phenotyping in Inflammatory Bowel Disease: Search for Biomarker Algorithms in the Transkingdom Interactions Context
Source: Microorganisms. 2022 Nov 4;10(11):2190. doi: 10.3390/microorganisms10112190 (PMC9698371; doi:10.3390/microorganisms10112190)
Supplement: Supplementary file 1 [file microorganisms-10-02190-s001.zip]

Archive with 1 entries (1 files):
- microorganisms-1974544-supplementary.xlsx
