# Supplementary material for: Comprehensive Phenotyping in Inflammatory Bowel Disease: Search for Biomarker Algorithms in the Transkingdom Interactions Context
Source: Microorganisms. 2022 Nov 4;10(11):2190. doi: 10.3390/microorganisms10112190 (PMC9698371; doi:10.3390/microorganisms10112190)
Supplement: Supplementary file 1 [file microorganisms-10-02190-s001.zip › microorganisms-1974544-supplementary.xlsx]

## Sheet: Table S1 Correlation UC-network
as_ids.edges_UC	edgesweight_UC	Node	Degree	Eigenvector			Degree	Eigenvector
miR223_MF|miR146_MF	0.614706	UCG.005	43	1		Mean	17.5231	0.276805
miR223_MF|miR155_MF	0.539286	Odoribacter	32	0.908325
miR223_MF|Glucose	0.536083	Christensenellaceae_R.7_group	34	0.892463
miR223_MF|Lachnospiraceae_FCS020_group	0.541928	Parasutterella	35	0.886416
miR223_MF|Subdoligranulum	0.646021	Marvinbryantia	38	0.868392
miR223_MF|UBA1819	0.610993	Howardella	32	0.854479
miR223_MF|Peptococcus	0.516795	Negativibacillus	36	0.853132
miR223_MF|Victivallis	0.513901	Bilophila	33	0.845846
miR146_MF|miR155_MF	0.807143	CAG.352	31	0.828145
miR146_MF|Prevotella	0.598823	Barnesiella	31	0.805401
miR146_MF|CAG-56	0.518777	Collinsella	32	0.788183
miR146_MF|Lachnospira	0.573785	Victivallis	34	0.785782
miR146_MF|Lachnospiraceae_FCS020_group	0.634605	NK4A214_group	27	0.697904
miR146_MF|Subdoligranulum	0.548675	Oscillospira	26	0.685405
miR155_MF|Whitebloodcells	0.555854	Alistipes	30	0.655016
miR155_MF|Prevotella	0.514746	UCG.002	34	0.651942
miR155_MF|Lactobacillus	0.518242	PWY.5180	26	0.638973
miR155_MF|CAG-56	0.572134	PWY.5182	26	0.638973
miR155_MF|Lachnospiraceae_FCS020_group	0.579751	Incertae_Sedis	27	0.631079
miR155_MF|Subdoligranulum	0.627244	Potassium	26	0.617608
miR223_ser|miR146_ser	0.654893	PWY.6396	26	0.532413
miR223_ser|miR155_ser	0.840324	Eubacterium._coprostanoligenes_group	25	0.526278
miR223_ser|Sodium	0.531853	Subdoligranulum	22	0.51922
miR223_ser|Barnesiella	0.541699	Bifidobacterium	23	0.501694
miR223_ser|Butyricimonas	0.518409	miR146_ser	23	0.493627
miR223_ser|Alistipes	0.62546	Clostridia_vadinBB60_group	20	0.484618
miR223_ser|GCA-900066575	0.523587	Ruminococcus._torques_group	16	0.479226
miR223_ser|UCG-009	0.556136	Family_XIII_AD3011_group	26	0.477657
miR223_ser|Negativibacillus	0.52188	Butyricimonas	22	0.471996
miR223_ser|Subdoligranulum	0.574171	miR155_ser	20	0.454463
miR223_ser|Parasutterella	0.579181	Eubacterium._ruminantium_group	24	0.449296
miR146_ser|miR155_ser	0.835294	Slackia	25	0.44801
miR146_ser|BMI	0.605882	Lachnospiraceae_UCG.010	23	0.446679
miR146_ser|Whitebloodcells	0.512141	UBA1819	18	0.432433
miR146_ser|Creatinine	0.53661	PWY.5910	24	0.382549
miR146_ser|Sodium	0.533704	PWY.922	24	0.382549
miR146_ser|Collinsella	0.529412	Ruminococcus	19	0.382042
miR146_ser|Slackia	0.510367	Urea	25	0.363456
miR146_ser|Butyricimonas	0.500368	Creatinine	26	0.363347
miR146_ser|Odoribacter	0.511765	Parabacteroides	18	0.3557
miR146_ser|Alistipes	0.573529	UCG.009	16	0.352951
miR146_ser|Bilophila	0.518563	Streptococcus	23	0.345012
miR146_ser|[Eubacterium]_hallii_group	0.498527	Desulfovibrio	23	0.338031
miR146_ser|[Eubacterium]_ruminantium_group	0.599888	GCA.900066575	22	0.311173
miR146_ser|Howardella	0.582238	Family_XIII_UCG.001	22	0.310154
miR146_ser|Marvinbryantia	0.674253	Methanobrevibacter	16	0.308161
miR146_ser|[Eubacterium]_coprostanoligenes_group	0.712289	Monoglobus	19	0.307519
miR146_ser|UCG-005	0.625371	PWY.5415	16	0.302795
miR146_ser|CAG-352	0.677972	PWY.7003	15	0.285979
miR146_ser|Negativibacillus	0.589646	Colidextribacter	14	0.285009
miR146_ser|Subdoligranulum	0.592923	Phascolarctobacterium	17	0.277817
miR146_ser|Parasutterella	0.521954	Senegalimassilia	25	0.275583
miR146_ser|Victivallaceae	0.543551	Eubacterium._siraeum_group	18	0.24136
miR155_ser|Urea	0.680413	BMI	19	0.233468
miR155_ser|Total_bilirubin	0.532264	Eubacterium._eligens_group	19	0.232161
miR155_ser|Barnesiella	0.598823	PWY.7094	18	0.229933
miR155_ser|Odoribacter	0.508824	miR223_ser	11	0.227318
miR155_ser|Alistipes	0.729412	Age	17	0.227152
miR155_ser|Streptococcus	0.622517	UCG.010	12	0.223447
miR155_ser|Howardella	0.500754	Peptococcus	14	0.220984
miR155_ser|Marvinbryantia	0.583451	Unknown	17	0.193868
miR155_ser|[Eubacterium]_coprostanoligenes_group	0.566593	UCG.003	22	0.192826
miR155_ser|Butyricicoccus	0.569324	Clostridia_UCG.014	12	0.189643
miR155_ser|UCG-005	0.542775	Whitebloodcells	15	0.187021
miR155_ser|CAG-352	0.507347	PWY.6165	13	0.183691
miR155_ser|Subdoligranulum	0.672569	Chloride	13	0.164721
miR155_ser|Parasutterella	0.543446	Paraprevotella	13	0.162863
miR155_ser|PWY-5180	0.638235	GOT	23	0.161955
miR155_ser|PWY-5182	0.638235	Total_bilirubin	14	0.160582
miR155_ser|PWY-5910	0.526471	Victivallaceae	10	0.156063
miR155_ser|PWY-922	0.526471	PWY.6107	14	0.135425
Age|BMI	0.79087	Direct_bilirubin	12	0.129541
Age|Urea	0.608407	Allisonella	14	0.127143
Age|GOT	0.539014	Clostridium_sensu_stricto_1	12	0.114799
Age|Streptococcus	0.576271	Agathobacter	14	0.11098
Age|[Ruminococcus]_gauvreauii_group	0.605436	Haemophilus	15	0.110257
Age|Dorea	0.56112	PWY.5178	16	0.11004
Age|[Eubacterium]_coprostanoligenes_group	0.560796	GALLATE.DEGRADATION.I.PWY	15	0.106878
Age|Incertae_Sedis	0.570376	GALLATE.DEGRADATION.II.PWY	15	0.106878
Age|Negativibacillus	0.577161	METHYLGALLATE.DEGRADATION.PWY	15	0.106878
Age|Phascolarctobacterium	0.522723	P184.PWY	15	0.106878
Age|Parasutterella	0.533485	Veillonella	14	0.104906
Age|Escherichia-Shigella	0.547322	CATECHOL.ORTHO.CLEAVAGE.PWY	14	0.102568
Age|Unknown	0.67894	Dorea	16	0.101558
Age|HEMESYN2-PWY	0.540501	PWY.7007	15	0.10005
Age|PWY-5910	0.506628	Erysipelatoclostridium	12	0.0995768
Age|PWY-6396	0.580266	Romboutsia	6	0.09764
Age|PWY-922	0.506628	Anaerostipes	13	0.0941754
BMI|Urea	0.60383	Oscillibacter	11	0.0938102
BMI|Creatinine	0.547221	Hematocrit	14	0.0923188
BMI|Chloride	0.564252	PWY.5419	19	0.0918026
BMI|PCR	0.509325	PCR	13	0.0899517
BMI|Senegalimassilia	0.603268	Clostridium._innocuum_group	27	0.0880382
BMI|Butyricimonas	0.587197	Flavonifractor	7	0.0821938
BMI|Holdemanella	0.513277	Holdemanella	18	0.080848
BMI|Streptococcus	0.51067	miR223_MF	8	0.080052
BMI|[Eubacterium]_hallii_group	0.678469	Hemoglobin	10	0.0791147
BMI|Dorea	0.579412	Muribaculaceae	9	0.0783313
BMI|Lachnospiraceae_UCG-010	0.546516	Butyricicoccus	7	0.0773797
BMI|[Eubacterium]_coprostanoligenes_group	0.575423	Eubacterium._hallii_group	10	0.0768678
BMI|UCG-002	0.588235	Bacteroides	17	0.0746484
BMI|UCG-003	0.508857	HEMESYN2.PWY	11	0.0700986
BMI|Negativibacillus	0.637055	PWY.5431	14	0.0658417
BMI|Unknown	0.526471	PWY.6182	14	0.0658417
BMI|HEMESYN2-PWY	0.617647	PWY.5417	14	0.0658417
Hematocrit|Hemoglobin	0.968315	Coprococcus	11	0.0638398
Hematocrit|Whitebloodcells	0.518028	Lachnospiraceae_NK4A136_group	15	0.0601582
Hematocrit|Urea	0.531665	Blautia	14	0.0591411
Hematocrit|Creatinine	0.582086	Escherichia.Shigella	9	0.0582856
Hematocrit|GOT	0.845124	PWY.6728	10	0.0558555
Hematocrit|GPT	0.837143	GPT	11	0.0546296
Hematocrit|PWY-5178	0.500368	Glucose	6	0.0498044
Hematocrit|PWY-5417	0.560778	Lachnospiraceae_FCS020_group	8	0.0495055
Hematocrit|PWY-5419	0.562178	Fusicatenibacter	14	0.0480627
Hematocrit|PWY-5431	0.560778	Sodium	6	0.038789
Hematocrit|PWY-6107	0.506602	miR155_MF	8	0.0369986
Hematocrit|PWY-6182	0.560778	Lachnoclostridium	10	0.0358016
Hematocrit|PWY-6396	0.552941	CAG.56	8	0.0309867
Hematocrit|PWY-7007	0.526858	Faecalibacterium	11	0.0305957
Hemoglobin|Urea	0.599262	Ruminococcus._gauvreauii_group	9	0.0288531
Hemoglobin|Creatinine	0.649459	miR146_MF	7	0.0286615
Hemoglobin|GOT	0.873429	Dialister	5	0.0253269
Hemoglobin|GPT	0.874446	Sutterella	10	0.0246839
Hemoglobin|PWY-5417	0.584059	Roseburia	9	0.0222155
Hemoglobin|PWY-5431	0.584059	Lachnospiraceae_ND3007_group	10	0.0198222
Hemoglobin|PWY-6107	0.544649	Ruminococcus._gnavus_group	7	0.0196088
Hemoglobin|PWY-6182	0.584059	Lachnospira	5	0.0193287
Hemoglobin|PWY-6396	0.512897	Prevotella	8	0.0171013
Whitebloodcells|Creatinine	0.706905	Lactobacillus	5	0.014461
Whitebloodcells|[Eubacterium]_ruminantium_group	0.673046	Platelets	2	0.00307705
Whitebloodcells|Dorea	0.681384
Whitebloodcells|[Eubacterium]_coprostanoligenes_group	0.57511
Whitebloodcells|UCG-003	0.506209
Whitebloodcells|UCG-005	0.646496
Whitebloodcells|[Eubacterium]_siraeum_group	0.615447
Whitebloodcells|Ruminococcus	0.624073
Whitebloodcells|UCG-010	0.514032
Whitebloodcells|Phascolarctobacterium	0.666749
Whitebloodcells|Escherichia-Shigella	0.522338
Whitebloodcells|Victivallaceae	0.704989
Platelets|Lactobacillus	0.503903
Platelets|Butyricicoccus	0.506274
Glucose|Blautia	0.740796
Glucose|Dorea	0.528719
Glucose|Lachnoclostridium	0.670104
Glucose|Monoglobus	0.506772
Glucose|Victivallis	0.549484
Urea|Creatinine	0.617859
Urea|Direct_bilirubin	0.608768
Urea|GOT	0.58423
Urea|Alistipes	0.572902
Urea|Streptococcus	0.675019
Urea|Clostridium_sensu_stricto_1	0.660825
Urea|[Eubacterium]_coprostanoligenes_group	0.557848
Urea|UCG-003	0.58068
Urea|UCG-005	0.567209
Urea|Incertae_Sedis	0.511422
Urea|UBA1819	0.504274
Urea|Peptococcus	0.59228
Urea|Veillonella	0.503049
Urea|PWY-5180	0.687777
Urea|PWY-5182	0.687777
Urea|PWY-5415	0.565538
Urea|PWY-5910	0.720178
Urea|PWY-6107	0.510424
Urea|PWY-6396	0.664213
Urea|PWY-922	0.720178
Creatinine|GOT	0.573376
Creatinine|GPT	0.650978
Creatinine|Bilophila	0.509467
Creatinine|[Eubacterium]_coprostanoligenes_group	0.559001
Creatinine|UCG-002	0.53661
Creatinine|UCG-005	0.668943
Creatinine|[Eubacterium]_siraeum_group	0.658539
Creatinine|CAG-352	0.55409
Creatinine|Negativibacillus	0.507767
Creatinine|Family_XIII_AD3011_group	0.549221
Creatinine|Phascolarctobacterium	0.613973
Creatinine|Escherichia-Shigella	0.689929
Creatinine|Victivallaceae	0.49946
Creatinine|PWY-5180	0.538126
Creatinine|PWY-5182	0.538126
Creatinine|PWY-5417	0.559416
Creatinine|PWY-5431	0.559416
Creatinine|PWY-6182	0.559416
Creatinine|PWY-6396	0.612402
Creatinine|PWY-6728	0.594984
Sodium|Chloride	0.617267
Sodium|PWY-5417	0.504604
Sodium|PWY-5431	0.504604
Sodium|PWY-6182	0.504604
Potassium|Methanobrevibacter	0.556934
Potassium|Bifidobacterium	0.774011
Potassium|Collinsella	0.632207
Potassium|Slackia	0.631692
Potassium|Barnesiella	0.573334
Potassium|Odoribacter	0.577554
Potassium|Paraprevotella	0.505547
Potassium|Desulfovibrio	0.619875
Potassium|Christensenellaceae_R-7_group	0.776297
Potassium|Clostridia_vadinBB60_group	0.834209
Potassium|[Eubacterium]_eligens_group	0.77458
Potassium|GCA-900066575	0.524008
Potassium|Howardella	0.72917
Potassium|Monoglobus	0.503776
Potassium|Colidextribacter	0.695496
Potassium|NK4A214_group	0.758519
Potassium|Oscillospira	0.624542
Potassium|UCG-002	0.596756
Potassium|UCG-005	0.588149
Potassium|Incertae_Sedis	0.583892
Potassium|Negativibacillus	0.601193
Potassium|Peptococcus	0.607446
Potassium|Family_XIII_UCG-001	0.53926
Potassium|Parasutterella	0.676928
Potassium|Victivallis	0.597685
Potassium|Unknown	0.530286
Chloride|Collinsella	0.621755
Chloride|Senegalimassilia	0.577771
Chloride|Slackia	0.680192
Chloride|Butyricimonas	0.621412
Chloride|Muribaculaceae	0.806922
Chloride|Agathobacter	0.639725
Chloride|Lachnoclostridium	0.521124
Chloride|UCG-009	0.708425
Chloride|Negativibacillus	0.563012
Chloride|Family_XIII_UCG-001	0.605954
Chloride|Dialister	0.516047
Total_bilirubin|Direct_bilirubin	0.88601
Total_bilirubin|PCR	0.552466
Total_bilirubin|Desulfovibrio	0.569564
Total_bilirubin|Lactobacillus	0.577303
Total_bilirubin|Streptococcus	0.502981
Total_bilirubin|Clostridium_sensu_stricto_1	0.575438
Total_bilirubin|Veillonella	0.607706
Total_bilirubin|PWY-5180	0.607878
Total_bilirubin|PWY-5182	0.607878
Total_bilirubin|PWY-5415	0.555986
Total_bilirubin|PWY-5419	0.525979
Total_bilirubin|PWY-5910	0.680527
Total_bilirubin|PWY-922	0.680527
Direct_bilirubin|PCR	0.59137
Direct_bilirubin|Lactobacillus	0.581885
Direct_bilirubin|Streptococcus	0.507322
Direct_bilirubin|Clostridium_sensu_stricto_1	0.668786
Direct_bilirubin|Veillonella	0.571143
Direct_bilirubin|PWY-5180	0.535673
Direct_bilirubin|PWY-5182	0.535673
Direct_bilirubin|PWY-5419	0.530629
Direct_bilirubin|PWY-5910	0.635044
Direct_bilirubin|PWY-922	0.635044
GOT|GPT	0.870736
GOT|[Clostridium]_innocuum_group	0.591684
GOT|Clostridia_UCG-014	0.519317
GOT|Incertae_Sedis	0.55466
GOT|CATECHOL-ORTHO-CLEAVAGE-PWY	0.654123
GOT|GALLATE-DEGRADATION-I-PWY	0.675628
GOT|GALLATE-DEGRADATION-II-PWY	0.675628
GOT|METHYLGALLATE-DEGRADATION-PWY	0.675628
GOT|P184-PWY	0.675628
GOT|PWY-5178	0.695342
GOT|PWY-5417	0.683228
GOT|PWY-5419	0.738352
GOT|PWY-5431	0.683228
GOT|PWY-6182	0.683228
GOT|PWY-6396	0.651748
GOT|PWY-6728	0.587133
GOT|PWY-7007	0.69355
GOT|PWY-7094	0.533574
GPT|[Clostridium]_innocuum_group	0.554671
GPT|PWY-5417	0.622629
GPT|PWY-5419	0.5118
GPT|PWY-5431	0.622629
GPT|PWY-6182	0.622629
GPT|PWY-6728	0.563112
GPT|PWY-7007	0.5059
PCR|Holdemanella	0.757122
PCR|Clostridium_sensu_stricto_1	0.580549
PCR|Fusicatenibacter	0.575724
PCR|UCG-003	0.600005
PCR|Peptococcus	0.509222
PCR|Veillonella	0.621322
PCR|Haemophilus	0.602669
PCR|HEMESYN2-PWY	0.639688
PCR|PWY-5910	0.671521
PCR|PWY-922	0.671521
Methanobrevibacter|Bifidobacterium	0.596975
Methanobrevibacter|Christensenellaceae_R-7_group	0.58905
Methanobrevibacter|Clostridia_UCG-014	0.536733
Methanobrevibacter|Clostridia_vadinBB60_group	0.711925
Methanobrevibacter|[Eubacterium]_ruminantium_group	0.540564
Methanobrevibacter|NK4A214_group	0.64718
Methanobrevibacter|Oscillospira	0.57228
Methanobrevibacter|UCG-002	0.571859
Methanobrevibacter|UCG-005	0.548359
Methanobrevibacter|[Eubacterium]_siraeum_group	0.609874
Methanobrevibacter|UCG-010	0.703693
Methanobrevibacter|Allisonella	0.554616
Methanobrevibacter|Victivallaceae	0.627168
Methanobrevibacter|Victivallis	0.5
Methanobrevibacter|PWY-6165	0.889893
Bifidobacterium|Collinsella	0.523529
Bifidobacterium|Senegalimassilia	0.527226
Bifidobacterium|Barnesiella	0.516226
Bifidobacterium|Odoribacter	0.526471
Bifidobacterium|Alistipes	0.588235
Bifidobacterium|Desulfovibrio	0.571079
Bifidobacterium|Christensenellaceae_R-7_group	0.766965
Bifidobacterium|Clostridia_vadinBB60_group	0.786001
Bifidobacterium|[Eubacterium]_eligens_group	0.58131
Bifidobacterium|[Eubacterium]_ruminantium_group	0.596508
Bifidobacterium|GCA-900066575	0.605494
Bifidobacterium|Howardella	0.562978
Bifidobacterium|Colidextribacter	0.628403
Bifidobacterium|NK4A214_group	0.589973
Bifidobacterium|Oscillibacter	0.511765
Bifidobacterium|Oscillospira	0.657837
Bifidobacterium|UCG-005	0.533926
Bifidobacterium|Negativibacillus	0.520014
Bifidobacterium|Parasutterella	0.509673
Bifidobacterium|PWY-6107	0.521954
Bifidobacterium|PWY-7094	0.676471
Collinsella|Senegalimassilia	0.528915
Collinsella|Slackia	0.800279
Collinsella|Barnesiella	0.684369
Collinsella|Butyricimonas	0.885946
Collinsella|Odoribacter	0.65
Collinsella|Paraprevotella	0.568065
Collinsella|Alistipes	0.585294
Collinsella|Parabacteroides	0.623529
Collinsella|Bilophila	0.670891
Collinsella|Christensenellaceae_R-7_group	0.616522
Collinsella|Clostridia_UCG-014	0.513277
Collinsella|[Ruminococcus]_torques_group	0.652941
Collinsella|GCA-900066575	0.513387
Collinsella|Howardella	0.740761
Collinsella|Lachnospiraceae_UCG-010	0.558798
Collinsella|Marvinbryantia	0.732212
Collinsella|UCG-009	0.623274
Collinsella|Colidextribacter	0.507726
Collinsella|NK4A214_group	0.542775
Collinsella|Oscillospira	0.715232
Collinsella|UCG-002	0.552941
Collinsella|UCG-005	0.528026
Collinsella|CAG-352	0.732331
Collinsella|Negativibacillus	0.862246
Collinsella|Family_XIII_UCG-001	0.65782
Collinsella|Parasutterella	0.77065
Collinsella|Victivallis	0.506173
Collinsella|PWY-7003	0.585294
Senegalimassilia|Slackia	0.601201
Senegalimassilia|Butyricimonas	0.593565
Senegalimassilia|Muribaculaceae	0.526153
Senegalimassilia|Paraprevotella	0.730542
Senegalimassilia|Holdemanella	0.681317
Senegalimassilia|[Eubacterium]_hallii_group	0.577933
Senegalimassilia|[Eubacterium]_ruminantium_group	0.615534
Senegalimassilia|Agathobacter	0.602021
Senegalimassilia|Blautia	0.569471
Senegalimassilia|Coprococcus	0.520466
Senegalimassilia|Dorea	0.787459
Senegalimassilia|Fusicatenibacter	0.514122
Senegalimassilia|Howardella	0.503907
Senegalimassilia|Lachnoclostridium	0.610027
Senegalimassilia|UCG-002	0.571161
Senegalimassilia|[Eubacterium]_siraeum_group	0.578035
Senegalimassilia|Negativibacillus	0.560086
Senegalimassilia|Peptococcus	0.498175
Senegalimassilia|Family_XIII_UCG-001	0.815207
Senegalimassilia|Allisonella	0.539791
Senegalimassilia|HEMESYN2-PWY	0.655652
Slackia|Barnesiella	0.586081
Slackia|Butyricimonas	0.728337
Slackia|Paraprevotella	0.758558
Slackia|Alistipes	0.522446
Slackia|Parabacteroides	0.599454
Slackia|Christensenellaceae_R-7_group	0.504302
Slackia|[Eubacterium]_hallii_group	0.522475
Slackia|Anaerostipes	0.569674
Slackia|Blautia	0.602474
Slackia|Dorea	0.499797
Slackia|GCA-900066575	0.537209
Slackia|Howardella	0.756791
Slackia|Marvinbryantia	0.688338
Slackia|Monoglobus	0.49965
Slackia|Butyricicoccus	0.548221
Slackia|UCG-009	0.575335
Slackia|Negativibacillus	0.622166
Slackia|Family_XIII_UCG-001	0.599711
Slackia|Parasutterella	0.59425
Slackia|HEMESYN2-PWY	0.498287
Bacteroides|Erysipelatoclostridium	0.640103
Bacteroides|[Clostridium]_innocuum_group	0.532948
Bacteroides|[Eubacterium]_eligens_group	0.509198
Bacteroides|[Ruminococcus]_gnavus_group	0.681981
Bacteroides|Anaerostipes	0.743194
Bacteroides|Blautia	0.705882
Bacteroides|GCA-900066575	0.514897
Bacteroides|Flavonifractor	0.528026
Bacteroides|Oscillibacter	0.552941
Bacteroides|CATECHOL-ORTHO-CLEAVAGE-PWY	0.647535
Bacteroides|GALLATE-DEGRADATION-I-PWY	0.638705
Bacteroides|GALLATE-DEGRADATION-II-PWY	0.638705
Bacteroides|METHYLGALLATE-DEGRADATION-PWY	0.638705
Bacteroides|P184-PWY	0.638705
Bacteroides|PWY-5178	0.629875
Bacteroides|PWY-5419	0.506255
Bacteroides|PWY-7007	0.623988
Barnesiella|Butyricimonas	0.596311
Barnesiella|Odoribacter	0.728617
Barnesiella|Alistipes	0.837762
Barnesiella|Bilophila	0.607861
Barnesiella|Desulfovibrio	0.508099
Barnesiella|Christensenellaceae_R-7_group	0.730769
Barnesiella|[Ruminococcus]_torques_group	0.622422
Barnesiella|GCA-900066575	0.629999
Barnesiella|Howardella	0.698372
Barnesiella|Marvinbryantia	0.722749
Barnesiella|Monoglobus	0.500036
Barnesiella|Oscillospira	0.63764
Barnesiella|UCG-005	0.621302
Barnesiella|CAG-352	0.670889
Barnesiella|Incertae_Sedis	0.605168
Barnesiella|Negativibacillus	0.597331
Barnesiella|Subdoligranulum	0.778107
Barnesiella|UBA1819	0.735974
Barnesiella|Parasutterella	0.680545
Barnesiella|Victivallis	0.747938
Barnesiella|PWY-5180	0.65487
Barnesiella|PWY-5182	0.65487
Barnesiella|PWY-5415	0.528026
Barnesiella|PWY-6107	0.50502
Barnesiella|PWY-7003	0.575224
Butyricimonas|Paraprevotella	0.590574
Butyricimonas|Alistipes	0.623988
Butyricimonas|Bilophila	0.509214
Butyricimonas|Agathobacter	0.551546
Butyricimonas|Howardella	0.546343
Butyricimonas|Lachnospiraceae_UCG-010	0.531556
Butyricimonas|Marvinbryantia	0.564547
Butyricimonas|UCG-009	0.562282
Butyricimonas|UCG-002	0.52833
Butyricimonas|CAG-352	0.581763
Butyricimonas|Negativibacillus	0.831746
Butyricimonas|Family_XIII_UCG-001	0.670112
Butyricimonas|Parasutterella	0.629878
Butyricimonas|PWY-7003	0.568065
Odoribacter|Alistipes	0.579412
Odoribacter|Parabacteroides	0.611765
Odoribacter|Bilophila	0.813496
Odoribacter|Streptococcus	0.506255
Odoribacter|Christensenellaceae_R-7_group	0.902659
Odoribacter|Clostridia_vadinBB60_group	0.515813
Odoribacter|[Ruminococcus]_torques_group	0.697059
Odoribacter|Howardella	0.743724
Odoribacter|Lachnospiraceae_UCG-010	0.500462
Odoribacter|Marvinbryantia	0.761191
Odoribacter|[Eubacterium]_coprostanoligenes_group	0.559235
Odoribacter|NK4A214_group	0.66667
Odoribacter|Oscillospira	0.796174
Odoribacter|UCG-002	0.611765
Odoribacter|UCG-005	0.710918
Odoribacter|CAG-352	0.758
Odoribacter|Incertae_Sedis	0.566593
Odoribacter|Negativibacillus	0.61335
Odoribacter|Subdoligranulum	0.681419
Odoribacter|UBA1819	0.77065
Odoribacter|Family_XIII_AD3011_group	0.532823
Odoribacter|Parasutterella	0.690821
Odoribacter|Victivallis	0.691641
Odoribacter|PWY-5180	0.652941
Odoribacter|PWY-5182	0.652941
Odoribacter|PWY-6396	0.538235
Muribaculaceae|Parabacteroides	0.551353
Muribaculaceae|Agathobacter	0.762401
Muribaculaceae|Coprococcus	0.670734
Muribaculaceae|Lachnospiraceae_UCG-010	0.567363
Muribaculaceae|Family_XIII_UCG-001	0.685319
Muribaculaceae|Allisonella	0.624755
Muribaculaceae|HEMESYN2-PWY	0.512083
Paraprevotella|[Eubacterium]_ruminantium_group	0.500557
Paraprevotella|Agathobacter	0.511782
Paraprevotella|Coprococcus	0.803532
Paraprevotella|Dorea	0.623988
Paraprevotella|Monoglobus	0.51088
Paraprevotella|Family_XIII_UCG-001	0.717345
Paraprevotella|Allisonella	0.537701
Paraprevotella|HEMESYN2-PWY	0.498896
Prevotella|Holdemanella	0.529586
Prevotella|Agathobacter	0.590407
Prevotella|CAG-56	0.635557
Prevotella|Coprococcus	0.646021
Prevotella|Lachnospiraceae_NK4A136_group	0.661256
Prevotella|Sutterella	0.525076
Alistipes|Desulfovibrio	0.512743
Alistipes|Christensenellaceae_R-7_group	0.572274
Alistipes|[Eubacterium]_ruminantium_group	0.522156
Alistipes|GCA-900066575	0.534526
Alistipes|Howardella	0.560015
Alistipes|Marvinbryantia	0.539016
Alistipes|Butyricicoccus	0.513277
Alistipes|UCG-005	0.595873
Alistipes|CAG-352	0.563215
Alistipes|Negativibacillus	0.617795
Alistipes|Subdoligranulum	0.587023
Alistipes|Peptococcus	0.516795
Alistipes|Parasutterella	0.555727
Alistipes|Victivallis	0.556404
Alistipes|PWY-5180	0.6
Alistipes|PWY-5182	0.6
Alistipes|PWY-5415	0.594118
Alistipes|PWY-5910	0.538235
Alistipes|PWY-6107	0.528095
Alistipes|PWY-922	0.538235
Parabacteroides|Bilophila	0.505599
Parabacteroides|Christensenellaceae_R-7_group	0.631271
Parabacteroides|Clostridia_UCG-014	0.542775
Parabacteroides|[Eubacterium]_hallii_group	0.584073
Parabacteroides|[Eubacterium]_ruminantium_group	0.520466
Parabacteroides|[Ruminococcus]_torques_group	0.694118
Parabacteroides|Howardella	0.682982
Parabacteroides|Lachnospira	0.579825
Parabacteroides|Lachnospiraceae_UCG-010	0.589501
Parabacteroides|Marvinbryantia	0.633682
Parabacteroides|Monoglobus	0.561257
Parabacteroides|Butyricicoccus	0.587023
Parabacteroides|CAG-352	0.611534
Parabacteroides|Family_XIII_UCG-001	0.560474
Bilophila|Christensenellaceae_R-7_group	0.685875
Bilophila|[Eubacterium]_ruminantium_group	0.510215
Bilophila|[Ruminococcus]_torques_group	0.729229
Bilophila|Howardella	0.674246
Bilophila|Lachnospiraceae_UCG-010	0.575165
Bilophila|Marvinbryantia	0.82176
Bilophila|[Eubacterium]_coprostanoligenes_group	0.505971
Bilophila|UCG-009	0.565015
Bilophila|NK4A214_group	0.523346
Bilophila|Oscillospira	0.596786
Bilophila|UCG-002	0.615794
Bilophila|UCG-005	0.666372
Bilophila|CAG-352	0.82862
Bilophila|Incertae_Sedis	0.611382
Bilophila|Negativibacillus	0.682409
Bilophila|Ruminococcus	0.517472
Bilophila|Subdoligranulum	0.643617
Bilophila|UBA1819	0.534565
Bilophila|Family_XIII_AD3011_group	0.756586
Bilophila|Parasutterella	0.615765
Bilophila|Victivallis	0.717444
Bilophila|PWY-5180	0.525045
Bilophila|PWY-5182	0.525045
Bilophila|PWY-6165	0.537243
Bilophila|PWY-6396	0.521804
Bilophila|PWY-7003	0.602829
Desulfovibrio|Clostridia_vadinBB60_group	0.576923
Desulfovibrio|[Eubacterium]_eligens_group	0.533092
Desulfovibrio|Coprococcus	0.515813
Desulfovibrio|GCA-900066575	0.567454
Desulfovibrio|Monoglobus	0.52357
Desulfovibrio|NK4A214_group	0.640513
Desulfovibrio|Oscillospira	0.620661
Desulfovibrio|UCG-005	0.55121
Desulfovibrio|Parasutterella	0.535256
Desulfovibrio|Victivallis	0.558649
Desulfovibrio|CATECHOL-ORTHO-CLEAVAGE-PWY	0.546919
Desulfovibrio|GALLATE-DEGRADATION-I-PWY	0.546919
Desulfovibrio|GALLATE-DEGRADATION-II-PWY	0.546919
Desulfovibrio|METHYLGALLATE-DEGRADATION-PWY	0.546919
Desulfovibrio|P184-PWY	0.546919
Desulfovibrio|PWY-5178	0.559209
Desulfovibrio|PWY-6107	0.599359
Desulfovibrio|PWY-7007	0.546919
Erysipelatoclostridium|[Clostridium]_innocuum_group	0.647978
Erysipelatoclostridium|[Ruminococcus]_gnavus_group	0.60133
Erysipelatoclostridium|Anaerostipes	0.536794
Erysipelatoclostridium|Blautia	0.532823
Erysipelatoclostridium|Marvinbryantia	0.60133
Erysipelatoclostridium|Oscillibacter	0.643679
Erysipelatoclostridium|Incertae_Sedis	0.522479
Erysipelatoclostridium|UBA1819	0.526354
Erysipelatoclostridium|Romboutsia	0.514943
Erysipelatoclostridium|Dialister	0.504863
Erysipelatoclostridium|Unknown	0.525671
[Clostridium]_innocuum_group|[Eubacterium]_eligens_group	0.53334
[Clostridium]_innocuum_group|[Ruminococcus]_gauvreauii_group	0.582575
[Clostridium]_innocuum_group|[Ruminococcus]_gnavus_group	0.754008
[Clostridium]_innocuum_group|Anaerostipes	0.574367
[Clostridium]_innocuum_group|Blautia	0.573944
[Clostridium]_innocuum_group|Lachnoclostridium	0.573944
[Clostridium]_innocuum_group|Lachnospiraceae_ND3007_group	0.57564
[Clostridium]_innocuum_group|Flavonifractor	0.57564
[Clostridium]_innocuum_group|Oscillibacter	0.573944
[Clostridium]_innocuum_group|Dialister	0.505123
[Clostridium]_innocuum_group|Unknown	0.573944
[Clostridium]_innocuum_group|CATECHOL-ORTHO-CLEAVAGE-PWY	0.53334
[Clostridium]_innocuum_group|GALLATE-DEGRADATION-I-PWY	0.53334
[Clostridium]_innocuum_group|GALLATE-DEGRADATION-II-PWY	0.53334
[Clostridium]_innocuum_group|METHYLGALLATE-DEGRADATION-PWY	0.53334
[Clostridium]_innocuum_group|P184-PWY	0.53334
[Clostridium]_innocuum_group|PWY-5178	0.53334
[Clostridium]_innocuum_group|PWY-5417	0.613057
[Clostridium]_innocuum_group|PWY-5419	0.53334
[Clostridium]_innocuum_group|PWY-5431	0.613057
[Clostridium]_innocuum_group|PWY-6182	0.613057
[Clostridium]_innocuum_group|PWY-6728	0.599145
[Clostridium]_innocuum_group|PWY-7007	0.53334
Holdemanella|[Eubacterium]_hallii_group	0.576923
Holdemanella|Agathobacter	0.531367
Holdemanella|Dorea	0.687319
Holdemanella|Fusicatenibacter	0.734034
Holdemanella|Lachnoclostridium	0.525076
Holdemanella|Lachnospiraceae_ND3007_group	0.576923
Holdemanella|Butyricicoccus	0.680473
Holdemanella|UCG-003	0.567908
Holdemanella|Faecalibacterium	0.533926
Holdemanella|Peptococcus	0.60182
Holdemanella|Family_XIII_UCG-001	0.532544
Holdemanella|Sutterella	0.640121
Holdemanella|Haemophilus	0.555916
Holdemanella|HEMESYN2-PWY	0.622422
Lactobacillus|Lachnospiraceae_FCS020_group	0.596879
Streptococcus|Lachnospiraceae_FCS020_group	0.509316
Streptococcus|Lachnospiraceae_UCG-010	0.59608
Streptococcus|Marvinbryantia	0.518146
Streptococcus|[Eubacterium]_coprostanoligenes_group	0.56701
Streptococcus|UCG-003	0.657316
Streptococcus|Ruminococcus	0.543986
Streptococcus|Family_XIII_AD3011_group	0.561844
Streptococcus|Phascolarctobacterium	0.50083
Streptococcus|Veillonella	0.55488
Streptococcus|Haemophilus	0.576159
Streptococcus|PWY-5180	0.646063
Streptococcus|PWY-5182	0.646063
Streptococcus|PWY-5415	0.573952
Streptococcus|PWY-5910	0.796174
Streptococcus|PWY-6396	0.587197
Streptococcus|PWY-922	0.796174
Christensenellaceae_R-7_group|Clostridia_vadinBB60_group	0.742132
Christensenellaceae_R-7_group|[Eubacterium]_eligens_group	0.522511
Christensenellaceae_R-7_group|[Eubacterium]_ruminantium_group	0.549121
Christensenellaceae_R-7_group|[Ruminococcus]_torques_group	0.613572
Christensenellaceae_R-7_group|GCA-900066575	0.536105
Christensenellaceae_R-7_group|Howardella	0.820216
Christensenellaceae_R-7_group|Marvinbryantia	0.683996
Christensenellaceae_R-7_group|[Eubacterium]_coprostanoligenes_group	0.497418
Christensenellaceae_R-7_group|Colidextribacter	0.538747
Christensenellaceae_R-7_group|NK4A214_group	0.766272
Christensenellaceae_R-7_group|Oscillospira	0.801478
Christensenellaceae_R-7_group|UCG-002	0.528026
Christensenellaceae_R-7_group|UCG-005	0.730769
Christensenellaceae_R-7_group|CAG-352	0.701177
Christensenellaceae_R-7_group|Incertae_Sedis	0.549079
Christensenellaceae_R-7_group|Negativibacillus	0.555726
Christensenellaceae_R-7_group|Subdoligranulum	0.609467
Christensenellaceae_R-7_group|UBA1819	0.735974
Christensenellaceae_R-7_group|Parasutterella	0.668227
Christensenellaceae_R-7_group|Victivallis	0.709185
Christensenellaceae_R-7_group|PWY-5180	0.519176
Christensenellaceae_R-7_group|PWY-5182	0.519176
Christensenellaceae_R-7_group|PWY-6165	0.510617
Christensenellaceae_R-7_group|PWY-7094	0.563424
Clostridia_UCG-014|[Ruminococcus]_torques_group	0.65192
Clostridia_UCG-014|Anaerostipes	0.631736
Clostridia_UCG-014|Monoglobus	0.640765
Clostridia_UCG-014|NK4A214_group	0.511834
Clostridia_UCG-014|Oscillospira	0.584503
Clostridia_UCG-014|CAG-352	0.599711
Clostridia_UCG-014|Allisonella	0.498861
Clostridia_UCG-014|PWY-7094	0.563424
Clostridia_vadinBB60_group|[Eubacterium]_eligens_group	0.568427
Clostridia_vadinBB60_group|Howardella	0.631002
Clostridia_vadinBB60_group|UCG-009	0.522436
Clostridia_vadinBB60_group|Colidextribacter	0.634487
Clostridia_vadinBB60_group|NK4A214_group	0.868387
Clostridia_vadinBB60_group|Oscillospira	0.626806
Clostridia_vadinBB60_group|UCG-002	0.518884
Clostridia_vadinBB60_group|UCG-005	0.572766
Clostridia_vadinBB60_group|Negativibacillus	0.581511
Clostridia_vadinBB60_group|UCG-010	0.65919
Clostridia_vadinBB60_group|Parasutterella	0.669872
Clostridia_vadinBB60_group|Victivallis	0.498146
Clostridia_vadinBB60_group|PWY-6165	0.671089
Clostridia_vadinBB60_group|PWY-7094	0.555727
Clostridium_sensu_stricto_1|Lachnospiraceae_NK4A136_group	0.572696
Clostridium_sensu_stricto_1|UCG-002	0.502817
Clostridium_sensu_stricto_1|UCG-003	0.709302
Clostridium_sensu_stricto_1|Peptococcus	0.560469
Clostridium_sensu_stricto_1|Veillonella	0.751815
Clostridium_sensu_stricto_1|Haemophilus	0.701301
Clostridium_sensu_stricto_1|PWY-5910	0.631164
Clostridium_sensu_stricto_1|PWY-922	0.631164
[Eubacterium]_eligens_group|Anaerostipes	0.512518
[Eubacterium]_eligens_group|GCA-900066575	0.584029
[Eubacterium]_eligens_group|Monoglobus	0.554201
[Eubacterium]_eligens_group|Colidextribacter	0.743741
[Eubacterium]_eligens_group|Incertae_Sedis	0.608984
[Eubacterium]_eligens_group|Victivallis	0.516212
[Eubacterium]_eligens_group|CATECHOL-ORTHO-CLEAVAGE-PWY	0.506627
[Eubacterium]_eligens_group|GALLATE-DEGRADATION-I-PWY	0.509573
[Eubacterium]_eligens_group|GALLATE-DEGRADATION-II-PWY	0.509573
[Eubacterium]_eligens_group|METHYLGALLATE-DEGRADATION-PWY	0.509573
[Eubacterium]_eligens_group|P184-PWY	0.509573
[Eubacterium]_eligens_group|PWY-5178	0.512518
[Eubacterium]_hallii_group|Fusicatenibacter	0.679056
[Eubacterium]_hallii_group|Lachnospira	0.528533
[Eubacterium]_hallii_group|Sutterella	0.504427
[Eubacterium]_hallii_group|HEMESYN2-PWY	0.758115
[Eubacterium]_ruminantium_group|Lachnospiraceae_UCG-010	0.65798
[Eubacterium]_ruminantium_group|Marvinbryantia	0.507265
[Eubacterium]_ruminantium_group|Monoglobus	0.555737
[Eubacterium]_ruminantium_group|[Eubacterium]_coprostanoligenes_group	0.566508
[Eubacterium]_ruminantium_group|UCG-002	0.528915
[Eubacterium]_ruminantium_group|UCG-003	0.543944
[Eubacterium]_ruminantium_group|UCG-005	0.760973
[Eubacterium]_ruminantium_group|[Eubacterium]_siraeum_group	0.636353
[Eubacterium]_ruminantium_group|CAG-352	0.650651
[Eubacterium]_ruminantium_group|Ruminococcus	0.594261
[Eubacterium]_ruminantium_group|Family_XIII_AD3011_group	0.593766
[Eubacterium]_ruminantium_group|Family_XIII_UCG-001	0.65081
[Eubacterium]_ruminantium_group|Victivallaceae	0.694439
[Eubacterium]_ruminantium_group|PWY-6396	0.505258
[Ruminococcus]_gauvreauii_group|[Ruminococcus]_gnavus_group	0.625562
[Ruminococcus]_gauvreauii_group|Anaerostipes	0.545238
[Ruminococcus]_gauvreauii_group|Blautia	0.716498
[Ruminococcus]_gauvreauii_group|Dorea	0.564242
[Ruminococcus]_gauvreauii_group|Lachnoclostridium	0.620965
[Ruminococcus]_gauvreauii_group|Lachnospiraceae_ND3007_group	0.679689
[Ruminococcus]_gauvreauii_group|PWY-5419	0.521337
[Ruminococcus]_gnavus_group|Anaerostipes	0.562613
[Ruminococcus]_gnavus_group|Blautia	0.562199
[Ruminococcus]_gnavus_group|Lachnospiraceae_ND3007_group	0.73825
[Ruminococcus]_torques_group|Howardella	0.657796
[Ruminococcus]_torques_group|Marvinbryantia	0.658797
[Ruminococcus]_torques_group|Monoglobus	0.668731
[Ruminococcus]_torques_group|Oscillospira	0.596027
[Ruminococcus]_torques_group|UCG-005	0.522126
[Ruminococcus]_torques_group|CAG-352	0.77914
[Ruminococcus]_torques_group|UBA1819	0.68161
[Ruminococcus]_torques_group|Victivallis	0.728348
[Ruminococcus]_torques_group|PWY-6396	0.505882
Agathobacter|Coprococcus	0.76674
Agathobacter|Lachnospiraceae_NK4A136_group	0.614875
Agathobacter|UCG-002	0.56365
Agathobacter|[Eubacterium]_siraeum_group	0.630385
Agathobacter|Family_XIII_UCG-001	0.735057
Agathobacter|Allisonella	0.775826
Agathobacter|Sutterella	0.641648
Anaerostipes|Blautia	0.787344
Anaerostipes|Lachnospiraceae_ND3007_group	0.516606
Anaerostipes|Marvinbryantia	0.508479
Anaerostipes|Monoglobus	0.615447
Anaerostipes|Oscillibacter	0.576895
Blautia|Dorea	0.588235
Blautia|Lachnoclostridium	0.705882
Blautia|Lachnospiraceae_ND3007_group	0.616522
Blautia|Roseburia	0.588235
Blautia|Oscillibacter	0.605882
CAG-56|Lachnospiraceae_NK4A136_group	0.662899
CAG-56|Roseburia	0.537365
CAG-56|[Eubacterium]_siraeum_group	0.5403
CAG-56|Haemophilus	0.521857
CAG-56|PWY-7003	0.633685
Coprococcus|Lachnospiraceae_NK4A136_group	0.601913
Coprococcus|Faecalibacterium	0.558824
Coprococcus|Family_XIII_UCG-001	0.634221
Coprococcus|Allisonella	0.807493
Coprococcus|Sutterella	0.564706
Dorea|Fusicatenibacter	0.557052
Dorea|Lachnoclostridium	0.752941
Dorea|Roseburia	0.505882
Dorea|Family_XIII_UCG-001	0.625371
Dorea|Phascolarctobacterium	0.58336
Dorea|HEMESYN2-PWY	0.667647
Fusicatenibacter|Lachnospiraceae_FCS020_group	0.521429
Fusicatenibacter|Lachnospiraceae_ND3007_group	0.628535
Fusicatenibacter|Lachnospiraceae_NK4A136_group	0.49964
Fusicatenibacter|Roseburia	0.617795
Fusicatenibacter|UCG-003	0.743861
Fusicatenibacter|Faecalibacterium	0.725946
Fusicatenibacter|Veillonella	0.529399
Fusicatenibacter|Sutterella	0.561497
Fusicatenibacter|HEMESYN2-PWY	0.67113
GCA-900066575|Marvinbryantia	0.506831
GCA-900066575|Colidextribacter	0.505454
GCA-900066575|Oscillospira	0.573452
GCA-900066575|CATECHOL-ORTHO-CLEAVAGE-PWY	0.50092
GCA-900066575|GALLATE-DEGRADATION-I-PWY	0.50092
GCA-900066575|GALLATE-DEGRADATION-II-PWY	0.50092
GCA-900066575|METHYLGALLATE-DEGRADATION-PWY	0.50092
GCA-900066575|P184-PWY	0.50092
GCA-900066575|PWY-6107	0.5312
GCA-900066575|PWY-7003	0.546606
GCA-900066575|PWY-7094	0.582845
Howardella|Marvinbryantia	0.75128
Howardella|Colidextribacter	0.519656
Howardella|NK4A214_group	0.64488
Howardella|Oscillospira	0.524104
Howardella|UCG-002	0.549645
Howardella|UCG-005	0.662711
Howardella|CAG-352	0.695183
Howardella|Incertae_Sedis	0.628628
Howardella|Negativibacillus	0.697015
Howardella|Ruminococcus	0.51188
Howardella|Subdoligranulum	0.52898
Howardella|UBA1819	0.635641
Howardella|Peptococcus	0.618751
Howardella|Parasutterella	0.731529
Howardella|Victivallis	0.688998
Howardella|PWY-6396	0.552608
Lachnoclostridium|Lachnospiraceae_ND3007_group	0.598823
Lachnoclostridium|Roseburia	0.552941
Lachnospira|Faecalibacterium	0.502817
Lachnospira|Sutterella	0.533016
Lachnospiraceae_FCS020_group|UCG-003	0.510471
Lachnospiraceae_FCS020_group|Subdoligranulum	0.686894
Lachnospiraceae_ND3007_group|Roseburia	0.646021
Lachnospiraceae_ND3007_group|Faecalibacterium	0.548675
Lachnospiraceae_NK4A136_group|Roseburia	0.509198
Lachnospiraceae_NK4A136_group|UCG-003	0.654294
Lachnospiraceae_NK4A136_group|[Eubacterium]_siraeum_group	0.657273
Lachnospiraceae_NK4A136_group|Faecalibacterium	0.699044
Lachnospiraceae_NK4A136_group|Family_XIII_UCG-001	0.504798
Lachnospiraceae_NK4A136_group|Allisonella	0.559209
Lachnospiraceae_NK4A136_group|Veillonella	0.547146
Lachnospiraceae_NK4A136_group|Sutterella	0.615158
Lachnospiraceae_NK4A136_group|Haemophilus	0.565423
Lachnospiraceae_UCG-010|Marvinbryantia	0.536465
Lachnospiraceae_UCG-010|[Eubacterium]_coprostanoligenes_group	0.654459
Lachnospiraceae_UCG-010|UCG-009	0.532051
Lachnospiraceae_UCG-010|UCG-002	0.666259
Lachnospiraceae_UCG-010|UCG-003	0.550115
Lachnospiraceae_UCG-010|UCG-005	0.582004
Lachnospiraceae_UCG-010|[Eubacterium]_siraeum_group	0.570318
Lachnospiraceae_UCG-010|CAG-352	0.639962
Lachnospiraceae_UCG-010|Negativibacillus	0.532021
Lachnospiraceae_UCG-010|Ruminococcus	0.567454
Lachnospiraceae_UCG-010|Family_XIII_AD3011_group	0.701805
Lachnospiraceae_UCG-010|Family_XIII_UCG-001	0.695942
Lachnospiraceae_UCG-010|Haemophilus	0.556218
Lachnospiraceae_UCG-010|PWY-7003	0.552657
Marvinbryantia|Monoglobus	0.537317
Marvinbryantia|UCG-009	0.603019
Marvinbryantia|Flavonifractor	0.542546
Marvinbryantia|Oscillibacter	0.670389
Marvinbryantia|Oscillospira	0.556813
Marvinbryantia|UCG-005	0.585175
Marvinbryantia|CAG-352	0.781571
Marvinbryantia|Incertae_Sedis	0.674749
Marvinbryantia|Negativibacillus	0.609198
Marvinbryantia|Subdoligranulum	0.722749
Marvinbryantia|UBA1819	0.554616
Marvinbryantia|Family_XIII_AD3011_group	0.554351
Marvinbryantia|Parasutterella	0.659489
Marvinbryantia|Victivallis	0.67132
Marvinbryantia|PWY-5180	0.53322
Marvinbryantia|PWY-5182	0.53322
Marvinbryantia|PWY-5415	0.500377
Marvinbryantia|PWY-6396	0.525492
Marvinbryantia|PWY-7003	0.649138
Roseburia|UCG-003	0.631164
Roseburia|Faecalibacterium	0.588235
Monoglobus|UCG-005	0.512013
Monoglobus|CAG-352	0.554826
Monoglobus|Victivallis	0.668705
Monoglobus|PWY-5178	0.497436
Monoglobus|PWY-6396	0.51349
Monoglobus|PWY-7007	0.506399
[Eubacterium]_coprostanoligenes_group|NK4A214_group	0.743913
[Eubacterium]_coprostanoligenes_group|Oscillospira	0.610457
[Eubacterium]_coprostanoligenes_group|UCG-002	0.66961
[Eubacterium]_coprostanoligenes_group|UCG-005	0.764578
[Eubacterium]_coprostanoligenes_group|[Eubacterium]_siraeum_group	0.513868
[Eubacterium]_coprostanoligenes_group|CAG-352	0.616518
[Eubacterium]_coprostanoligenes_group|Negativibacillus	0.59601
[Eubacterium]_coprostanoligenes_group|Ruminococcus	0.596874
[Eubacterium]_coprostanoligenes_group|UCG-010	0.707383
[Eubacterium]_coprostanoligenes_group|Phascolarctobacterium	0.534628
[Eubacterium]_coprostanoligenes_group|Parasutterella	0.58379
[Eubacterium]_coprostanoligenes_group|Victivallaceae	0.679939
Butyricicoccus|Haemophilus	0.566676
UCG-009|NK4A214_group	0.532734
UCG-009|UCG-002	0.497391
UCG-009|Negativibacillus	0.706784
UCG-009|Ruminococcus	0.510708
UCG-009|Family_XIII_AD3011_group	0.601014
UCG-009|Parasutterella	0.695513
UCG-009|PWY-7003	0.635556
Colidextribacter|Incertae_Sedis	0.671576
Colidextribacter|Negativibacillus	0.501864
Colidextribacter|Romboutsia	0.604857
Colidextribacter|Dialister	0.537186
Colidextribacter|Parasutterella	0.636023
Colidextribacter|Unknown	0.556292
Flavonifractor|Oscillibacter	0.713867
Flavonifractor|Family_XIII_AD3011_group	0.534397
Flavonifractor|PWY-5415	0.548675
Flavonifractor|PWY-7003	0.669619
NK4A214_group|Oscillospira	0.757197
NK4A214_group|UCG-002	0.637171
NK4A214_group|UCG-005	0.775148
NK4A214_group|CAG-352	0.578509
NK4A214_group|Incertae_Sedis	0.593359
NK4A214_group|Negativibacillus	0.625563
NK4A214_group|Ruminococcus	0.605769
NK4A214_group|UCG-010	0.779846
NK4A214_group|Parasutterella	0.785244
NK4A214_group|Victivallis	0.561923
NK4A214_group|PWY-5180	0.539825
NK4A214_group|PWY-5182	0.539825
NK4A214_group|PWY-6165	0.540908
NK4A214_group|PWY-7094	0.522126
Oscillibacter|Dialister	0.528486
Oscillibacter|Unknown	0.561765
Oscillibacter|PWY-7003	0.526471
Oscillospira|UCG-002	0.518028
Oscillospira|UCG-005	0.646496
Oscillospira|CAG-352	0.696604
Oscillospira|Negativibacillus	0.615284
Oscillospira|UBA1819	0.562282
Oscillospira|Allisonella	0.534628
Oscillospira|Parasutterella	0.682112
Oscillospira|Victivallis	0.516212
Oscillospira|PWY-7094	0.694629
UCG-002|UCG-003	0.607004
UCG-002|UCG-005	0.713867
UCG-002|[Eubacterium]_siraeum_group	0.797104
UCG-002|Negativibacillus	0.733353
UCG-002|Ruminococcus	0.590395
UCG-002|UCG-010	0.587481
UCG-002|Peptococcus	0.611043
UCG-002|Family_XIII_AD3011_group	0.665135
UCG-002|Family_XIII_UCG-001	0.719767
UCG-002|Phascolarctobacterium	0.561868
UCG-002|Parasutterella	0.561868
UCG-002|Unknown	0.526471
UCG-002|PWY-5910	0.567647
UCG-002|PWY-922	0.567647
UCG-003|[Eubacterium]_siraeum_group	0.620731
UCG-003|Faecalibacterium	0.640223
UCG-003|Family_XIII_AD3011_group	0.510371
UCG-003|Veillonella	0.680403
UCG-003|Haemophilus	0.653569
UCG-003|Victivallaceae	0.517715
UCG-003|PWY-5910	0.576805
UCG-003|PWY-922	0.576805
UCG-005|[Eubacterium]_siraeum_group	0.589863
UCG-005|CAG-352	0.766297
UCG-005|Incertae_Sedis	0.531367
UCG-005|Negativibacillus	0.622592
UCG-005|Ruminococcus	0.731466
UCG-005|Subdoligranulum	0.627219
UCG-005|UCG-010	0.669565
UCG-005|Family_XIII_AD3011_group	0.588195
UCG-005|Phascolarctobacterium	0.569687
UCG-005|Parasutterella	0.615878
UCG-005|Victivallaceae	0.523637
UCG-005|Victivallis	0.718873
UCG-005|PWY-5180	0.619472
UCG-005|PWY-5182	0.619472
UCG-005|PWY-5910	0.522126
UCG-005|PWY-6396	0.722717
UCG-005|PWY-922	0.522126
[Eubacterium]_siraeum_group|Family_XIII_AD3011_group	0.62432
[Eubacterium]_siraeum_group|Family_XIII_UCG-001	0.691666
[Eubacterium]_siraeum_group|Allisonella	0.53292
[Eubacterium]_siraeum_group|Victivallaceae	0.584393
[Eubacterium]_siraeum_group|PWY-6165	0.569322
CAG-352|Incertae_Sedis	0.595363
CAG-352|Negativibacillus	0.669322
CAG-352|Subdoligranulum	0.520961
CAG-352|Family_XIII_AD3011_group	0.554432
CAG-352|Parasutterella	0.638385
CAG-352|Victivallis	0.710158
CAG-352|PWY-5415	0.573785
CAG-352|PWY-6396	0.656833
CAG-352|PWY-7094	0.584355
Faecalibacterium|Veillonella	0.670389
Faecalibacterium|Sutterella	0.714706
Faecalibacterium|Haemophilus	0.554279
Incertae_Sedis|Negativibacillus	0.582667
Incertae_Sedis|Subdoligranulum	0.50037
Incertae_Sedis|UBA1819	0.559209
Incertae_Sedis|Romboutsia	0.66078
Incertae_Sedis|Parasutterella	0.801943
Incertae_Sedis|Victivallis	0.649615
Incertae_Sedis|Unknown	0.67844
Incertae_Sedis|PWY-5180	0.716704
Incertae_Sedis|PWY-5182	0.716704
Incertae_Sedis|PWY-6396	0.618102
Incertae_Sedis|PWY-7003	0.512141
Negativibacillus|Family_XIII_AD3011_group	0.5584
Negativibacillus|Family_XIII_UCG-001	0.576529
Negativibacillus|Parasutterella	0.872267
Negativibacillus|Unknown	0.60298
Negativibacillus|PWY-5180	0.543719
Negativibacillus|PWY-5182	0.543719
Ruminococcus|UCG-010	0.832236
Ruminococcus|Family_XIII_AD3011_group	0.653569
Ruminococcus|Family_XIII_UCG-001	0.504302
Ruminococcus|Phascolarctobacterium	0.759757
Ruminococcus|Victivallis	0.54948
Ruminococcus|PWY-5910	0.520936
Ruminococcus|PWY-6396	0.637203
Ruminococcus|PWY-922	0.520936
Subdoligranulum|UBA1819	0.674386
Subdoligranulum|Victivallis	0.616177
Subdoligranulum|PWY-5180	0.690268
Subdoligranulum|PWY-5182	0.690268
Subdoligranulum|PWY-7003	0.545725
UBA1819|Peptococcus	0.552605
UBA1819|Romboutsia	0.512743
UBA1819|Victivallis	0.613103
UBA1819|PWY-5180	0.586431
UBA1819|PWY-5182	0.586431
UCG-010|Phascolarctobacterium	0.614916
UCG-010|Allisonella	0.50997
UCG-010|Victivallaceae	0.658896
UCG-010|PWY-6165	0.63137
Peptococcus|Victivallis	0.537572
Peptococcus|PWY-5910	0.629893
Peptococcus|PWY-922	0.629893
Family_XIII_AD3011_group|Family_XIII_UCG-001	0.606128
Family_XIII_AD3011_group|Phascolarctobacterium	0.698072
Family_XIII_AD3011_group|Allisonella	0.518888
Family_XIII_AD3011_group|Haemophilus	0.56087
Family_XIII_AD3011_group|Victivallis	0.526164
Family_XIII_AD3011_group|PWY-5415	0.550703
Family_XIII_AD3011_group|PWY-5910	0.514943
Family_XIII_AD3011_group|PWY-6396	0.500639
Family_XIII_AD3011_group|PWY-7003	0.597191
Family_XIII_AD3011_group|PWY-922	0.514943
Family_XIII_UCG-001|Allisonella	0.628195
Romboutsia|Parasutterella	0.525024
Romboutsia|Unknown	0.755882
Phascolarctobacterium|Allisonella	0.525641
Phascolarctobacterium|PWY-5180	0.518884
Phascolarctobacterium|PWY-5182	0.518884
Phascolarctobacterium|PWY-5910	0.534235
Phascolarctobacterium|PWY-6396	0.712314
Phascolarctobacterium|PWY-922	0.534235
Veillonella|Haemophilus	0.707033
Veillonella|PWY-5415	0.587315
Veillonella|PWY-5910	0.562199
Veillonella|PWY-922	0.562199
Parasutterella|Victivallis	0.560666
Parasutterella|Unknown	0.543446
Parasutterella|PWY-5180	0.730735
Parasutterella|PWY-5182	0.730735
Parasutterella|PWY-5910	0.497391
Parasutterella|PWY-922	0.497391
Sutterella|Haemophilus	0.632951
Escherichia-Shigella|Unknown	0.598712
Escherichia-Shigella|PWY-5417	0.764136
Escherichia-Shigella|PWY-5431	0.764136
Escherichia-Shigella|PWY-6165	0.544979
Escherichia-Shigella|PWY-6182	0.764136
Escherichia-Shigella|PWY-6728	0.721154
Haemophilus|PWY-5910	0.579311
Haemophilus|PWY-922	0.579311
Victivallis|PWY-5180	0.645274
Victivallis|PWY-5182	0.645274
Victivallis|PWY-5415	0.560267
Victivallis|PWY-6165	0.549807
Victivallis|PWY-6396	0.749599
Victivallis|PWY-7003	0.502309
Unknown|PWY-5417	0.504229
Unknown|PWY-5431	0.504229
Unknown|PWY-6182	0.504229
Unknown|PWY-6728	0.586431
CATECHOL-ORTHO-CLEAVAGE-PWY|GALLATE-DEGRADATION-I-PWY	0.997054
CATECHOL-ORTHO-CLEAVAGE-PWY|GALLATE-DEGRADATION-II-PWY	0.997054
CATECHOL-ORTHO-CLEAVAGE-PWY|METHYLGALLATE-DEGRADATION-PWY	0.997054
CATECHOL-ORTHO-CLEAVAGE-PWY|P184-PWY	0.997054
CATECHOL-ORTHO-CLEAVAGE-PWY|PWY-5178	0.994109
CATECHOL-ORTHO-CLEAVAGE-PWY|PWY-5419	0.905744
CATECHOL-ORTHO-CLEAVAGE-PWY|PWY-7007	0.994109
CATECHOL-ORTHO-CLEAVAGE-PWY|PWY-7094	0.743194
GALLATE-DEGRADATION-I-PWY|GALLATE-DEGRADATION-II-PWY	1
GALLATE-DEGRADATION-I-PWY|METHYLGALLATE-DEGRADATION-PWY	1
GALLATE-DEGRADATION-I-PWY|P184-PWY	1
GALLATE-DEGRADATION-I-PWY|PWY-5178	0.997054
GALLATE-DEGRADATION-I-PWY|PWY-5419	0.926362
GALLATE-DEGRADATION-I-PWY|PWY-6107	0.50083
GALLATE-DEGRADATION-I-PWY|PWY-7007	0.997054
GALLATE-DEGRADATION-I-PWY|PWY-7094	0.719647
GALLATE-DEGRADATION-II-PWY|METHYLGALLATE-DEGRADATION-PWY	1
GALLATE-DEGRADATION-II-PWY|P184-PWY	1
GALLATE-DEGRADATION-II-PWY|PWY-5178	0.997054
GALLATE-DEGRADATION-II-PWY|PWY-5419	0.926362
GALLATE-DEGRADATION-II-PWY|PWY-6107	0.50083
GALLATE-DEGRADATION-II-PWY|PWY-7007	0.997054
GALLATE-DEGRADATION-II-PWY|PWY-7094	0.719647
METHYLGALLATE-DEGRADATION-PWY|P184-PWY	1
METHYLGALLATE-DEGRADATION-PWY|PWY-5178	0.997054
METHYLGALLATE-DEGRADATION-PWY|PWY-5419	0.926362
METHYLGALLATE-DEGRADATION-PWY|PWY-6107	0.50083
METHYLGALLATE-DEGRADATION-PWY|PWY-7007	0.997054
METHYLGALLATE-DEGRADATION-PWY|PWY-7094	0.719647
P184-PWY|PWY-5178	0.997054
P184-PWY|PWY-5419	0.926362
P184-PWY|PWY-6107	0.50083
P184-PWY|PWY-7007	0.997054
P184-PWY|PWY-7094	0.719647
PWY-5178|PWY-5419	0.929308
PWY-5178|PWY-6107	0.506975
PWY-5178|PWY-7007	0.994109
PWY-5178|PWY-7094	0.72259
PWY-5180|PWY-5182	1
PWY-5180|PWY-5415	0.594118
PWY-5180|PWY-5910	0.797059
PWY-5180|PWY-6396	0.726471
PWY-5180|PWY-922	0.797059
PWY-5182|PWY-5415	0.594118
PWY-5182|PWY-5910	0.797059
PWY-5182|PWY-6396	0.726471
PWY-5182|PWY-922	0.797059
PWY-5415|PWY-5910	0.544118
PWY-5415|PWY-6396	0.694118
PWY-5415|PWY-922	0.544118
PWY-5417|PWY-5419	0.551759
PWY-5417|PWY-5431	1
PWY-5417|PWY-6165	0.548416
PWY-5417|PWY-6182	1
PWY-5417|PWY-6728	0.883839
PWY-5419|PWY-5431	0.551759
PWY-5419|PWY-6182	0.551759
PWY-5419|PWY-7007	0.917526
PWY-5419|PWY-7094	0.61663
PWY-5431|PWY-6165	0.548416
PWY-5431|PWY-6182	1
PWY-5431|PWY-6728	0.883839
PWY-5910|PWY-6396	0.644118
PWY-5910|PWY-922	1
PWY-6107|PWY-7094	0.509673
PWY-6165|PWY-6182	0.548416
PWY-6165|PWY-6728	0.644066
PWY-6182|PWY-6728	0.883839
PWY-6396|PWY-922	0.644118
PWY-7007|PWY-7094	0.72259

## Sheet: Table S2 Correlation UCnetwork-
Node	Membership
Butyricimonas	1
Collinsella	1
Howardella	1
Negativibacillus	1
Parasutterella	1
Prevotella	1
Slackia	1
Bifidobacterium	2
Bilophila	2
CAG-352	2
Christensenellaceae_R-7_group	2
Clostridia_vadinBB60_group	2
Eubacterium_coprostanoligenes_group	2
Eubacterium_eligens_group	2
Eubacterium_ruminantium_group	2
Marvinbryantia	2
NK4A214_group	2
Odoribacter	2
Oscillospira	2
Potassium	2
Ruminococcus_torques_group	2
UBA1819	2
UCG-005	2
Agathobacter	3
Allisonella	3
Chloride	3
Coprococcus	3
Erysipelatoclostridium	3
Muribaculaceae	3
Paraprevotella	3
Dialister	4
Phascolarctobacterium	4
PWY-6396	4
Ruminococcus	4
UCG-010	4
Dorea	5
Family_XIII_UCG-001	5
Lachnoclostridium	5
Senegalimassilia	5
Haemophilus	6
Holdemanella	6
PCR	6
PWY-7094	6
Romboutsia	7
Eubacterium_hallii_group	8
HEMESYN2-PWY	8
Colidextribacter	9
Whitebloodcells	9
Alistipes	10
Barnesiella	10
Subdoligranulum	10
Flavonifractor	11
Peptococcus	11
Anaerostipes	12
Blautia	12
Age	13
BMI	13
Eubacterium_siraeum_group	14
UCG-002	14
miR146_MF	15
miR155_MF	15
CATECHOL-ORTHO-CLEAVAGE-PWY	16
GALLATE-DEGRADATION-II-PWY	16
GALLATE-DEGRADATION-I-PWY	16
METHYLGALLATE-DEGRADATION-PWY	16
P184-PWY	16
PWY-5178	16
PWY-5419	16
PWY-7007	16
miR146_ser	17
miR155_ser	17
miR223_ser	17
Methanobrevibacter	18
PWY-6165	18
Direct_bilirubin	19
Total_bilirubin	19
Escherichia-Shigella	20
Faecalibacterium	20
PWY-5417	20
PWY-5431	20
PWY-6182	20
PWY-6728	20
Sutterella	20
Hematocrit	21
Hemoglobin	21
GOT	21
GPT	21
PWY-5180	22
PWY-5182	22
PWY-5910	22
PWY-922	22
Streptococcus	22

## Sheet: Table S3 Correlation CD-network
as_ids.edges_EC	edgesweight_EC	Node	Degree	Eigenvector			Degree	Eigenvector
miR223_MF|Platelets	0.770077	Eubacterium._siraeum_group	39	1		Mean	13.7519	0.207124
miR223_MF|Bifidobacterium	0.696703	GCA.900066575	35	0.954635
miR223_MF|Lactobacillus	0.57175	UCG.002	36	0.948001
miR223_MF|Lachnospiraceae_FCS020_group	0.560926	Christensenellaceae_R.7_group	29	0.892043
miR223_MF|GALLATE-DEGRADATION-I-PWY	0.58941	UCG.005	31	0.889416
miR223_MF|GALLATE-DEGRADATION-II-PWY	0.58941	Clostridia_UCG.014	30	0.869305
miR223_MF|METHYLGALLATE-DEGRADATION-PWY	0.58941	Alistipes	34	0.858186
miR223_MF|P184-PWY	0.58941	Lachnospiraceae_NK4A136_group	33	0.850021
miR223_MF|PWY-5178	0.558504	Eubacterium._coprostanoligenes_group	35	0.841994
miR223_MF|PWY-5419	0.58058	UCG.010	31	0.824108
miR146_M|miR155_M	0.573626	Negativibacillus	29	0.756815
miR146_M|Total_bilirubin	-0.613371	NK4A214_group	26	0.756458
miR146_M|Direct_bilirubin	-0.542642	Incertae_Sedis	27	0.720226
miR146_M|[Ruminococcus]_torques_group	0.59337	Ruminococcus	25	0.709925
miR146_M|Coprococcus	0.583324	Family_XIII_UCG.001	31	0.704486
miR146_M|Fusicatenibacter	0.701745	Eubacterium._hallii_group	25	0.702924
miR146_M|Lachnospiraceae_ND3007_group	0.608398	Senegalimassilia	27	0.665812
miR146_M|Lachnospiraceae_UCG-010	0.776094	Clostridia_vadinBB60_group	23	0.630109
miR146_M|Monoglobus	0.58143	Slackia	24	0.617895
miR146_M|[Eubacterium]_coprostanoligenes_group	0.564187	UCG.009	24	0.549577
miR146_M|Colidextribacter	0.640723	Bilophila	19	0.543729
miR146_M|Oscillibacter	0.535589	Subdoligranulum	18	0.511555
miR146_M|Oscillospira	0.606048	Fusicatenibacter	28	0.506399
miR146_M|UCG-002	0.562736	Odoribacter	20	0.477088
miR146_M|Veillonella	-0.693126	CAG.352	23	0.460232
miR146_M|HEMESYN2-PWY	-0.586813	Butyricimonas	23	0.435903
miR146_M|PWY-5910	-0.705495	Ruminococcus._torques_group	23	0.405082
miR146_M|PWY-922	-0.705495	Parabacteroides	12	0.393483
miR155_M|[Eubacterium]_eligens_group	0.562257	Muribaculaceae	15	0.363099
miR155_M|Lachnospiraceae_ND3007_group	0.575363	Peptococcus	15	0.363099
miR155_M|UBA1819	0.559692	Coprococcus	22	0.32914
miR155_M|Family_XIII_AD3011_group	0.602458	Family_XIII_AD3011_group	13	0.327301
miR155_M|Romboutsia	0.59406	Marvinbryantia	14	0.326875
miR223_ser|miR146_ser	0.63956	Lachnospiraceae_UCG.010	17	0.320409
miR223_ser|Glucose	-0.582418	Colidextribacter	19	0.320091
miR223_ser|Clostridium_sensu_stricto_1	0.556044	Oscillibacter	19	0.2866
miR223_ser|Romboutsia	0.563257	Holdemanella	9	0.274479
miR223_ser|Escherichia-Shigella	-0.545259	PWY.6165	12	0.258473
miR223_ser|Victivallis	0.602237	Collinsella	21	0.243637
miR223_ser|PWY-5417	-0.550701	Dorea	14	0.243425
miR223_ser|PWY-5431	-0.550701	UCG.003	12	0.241256
miR223_ser|PWY-6182	-0.550701	miR146_M	18	0.223193
miR146_ser|miR155_ser	0.912088	Eubacterium._eligens_group	9	0.172055
miR146_ser|Direct_bilirubin	-0.575962	Oscillospira	14	0.163457
miR146_ser|PWY-5415	-0.573626	Monoglobus	10	0.162523
miR155_ser|Direct_bilirubin	-0.590242	Bifidobacterium	20	0.146039
miR155_ser|PWY-5415	-0.569231	Lachnospiraceae_ND3007_group	11	0.134893
Age|Urea	0.784531	Prevotella	5	0.130343
Age|Creatinine	0.664459	Lachnospiraceae_FCS020_group	16	0.119244
Age|Collinsella	-0.603728	Lachnospira	10	0.118796
Age|Alistipes	-0.619178	Methanobrevibacter	6	0.114629
Age|Desulfovibrio	-0.575011	Dialister	6	0.108541
Age|[Ruminococcus]_torques_group	-0.572406	Paraprevotella	7	0.103303
Age|Fusicatenibacter	-0.54805	GALLATE.DEGRADATION.I.PWY	17	0.0781949
Age|Lachnospira	-0.740325	GALLATE.DEGRADATION.II.PWY	17	0.0781949
Age|CATECHOL-ORTHO-CLEAVAGE-PWY	-0.595134	P184.PWY	17	0.0781949
Age|PWY-5417	-0.696089	METHYLGALLATE.DEGRADATION.PWY	17	0.0781949
Age|PWY-5431	-0.696089	Victivallis	7	0.0772054
Age|PWY-6182	-0.696089	Sodium	7	0.0731532
BMI|[Clostridium]_innocuum_group	-0.661101	Desulfovibrio	7	0.0718328
BMI|Lachnospira	-0.593878	PWY.5419	16	0.0695525
BMI|UBA1819	-0.735017	Barnesiella	5	0.0682928
BMI|PWY-7003	0.551648	Unknown	5	0.0658697
Hematocrit|Hemoglobin	0.896478	PWY.5178	16	0.0590304
Hematocrit|Creatinine	0.597791	Parasutterella	5	0.0570431
Hematocrit|GOT	0.629835	PWY.6107	12	0.0567829
Hematocrit|GPT	0.692393	Phascolarctobacterium	5	0.0505481
Hematocrit|PCR	-0.747814	Ruminococcus._gauvreauii_group	3	0.0453088
Hematocrit|Hungatella	0.556421	CAG.56	3	0.0453088
Hematocrit|Lachnospiraceae_NK4A136_group	-0.543346	Lachnoclostridium	7	0.0448507
Hematocrit|CAG-352	-0.590414	Blautia	11	0.0441766
Hematocrit|Allisonella	-0.609916	CATECHOL.ORTHO.CLEAVAGE.PWY	16	0.0418242
Hematocrit|PWY-5419	-0.542037	PWY.7007	14	0.0412029
Hemoglobin|Glucose	0.582418	Lactobacillus	14	0.0410121
Hemoglobin|Creatinine	0.645258	UBA1819	13	0.0360064
Hemoglobin|Chloride	0.621004	Platelets	4	0.0348118
Hemoglobin|GOT	0.599783	miR155_M	6	0.0336062
Hemoglobin|GPT	0.664467	miR223_MF	10	0.0312104
Hemoglobin|PCR	-0.659302	Agathobacter	7	0.0303164
Hemoglobin|CATECHOL-ORTHO-CLEAVAGE-PWY	-0.562919	PWY.7094	15	0.0292473
Whitebloodcells|Chloride	-0.795592	Allisonella	5	0.0245783
Whitebloodcells|Odoribacter	-0.645417	PCR	5	0.0196639
Whitebloodcells|Erysipelatoclostridium	0.555196	Butyricicoccus	6	0.0187
Whitebloodcells|[Eubacterium]_coprostanoligenes_group	-0.537214	PWY.5417	6	0.0174153
Whitebloodcells|Oscillibacter	-0.600037	PWY.5431	6	0.0174153
Whitebloodcells|Ruminococcus	-0.678275	PWY.6182	6	0.0174153
Whitebloodcells|UCG-010	-0.569539	Howardella	2	0.017359
Whitebloodcells|Haemophilus	0.688551	Potassium	2	0.0132146
Platelets|Collinsella	0.546807	Chloride	3	0.0106809
Platelets|Fusicatenibacter	0.585039	PWY.6396	6	0.00703375
Platelets|Lachnospiraceae_ND3007_group	0.578752	miR146_ser	4	0.00617734
Urea|Creatinine	0.729711	miR155_ser	3	0.00613768
Urea|GPT	0.535321	Roseburia	5	0.00449053
Urea|Alistipes	-0.577498	PWY.6728	5	0.00446821
Urea|Lachnospira	-0.542122	Escherichia.Shigella	4	0.00223557
Urea|Subdoligranulum	-0.548015	miR223_ser	9	0.000775837
Urea|Allisonella	-0.662751	Veillonella	23	0
Urea|PWY-7003	0.613013	Ruminococcus._gnavus_group	20	0
Creatinine|GPT	0.672606	PWY.5910	18	0
Creatinine|Desulfovibrio	-0.700315	PWY.922	18	0
Creatinine|Allisonella	-0.638679	Erysipelatoclostridium	18	0
Creatinine|PWY-7003	0.627519	Bacteroides	15	0
Sodium|Chloride	0.777577	PWY.7003	13	0
Sodium|Muribaculaceae	0.557409	Total_bilirubin	13	0
Sodium|Erysipelatoclostridium	-0.537152	PWY.5180	13	0
Sodium|Marvinbryantia	0.572078	PWY.5182	13	0
Sodium|UCG-009	0.538004	Age	12	0
Sodium|Peptococcus	0.557409	PWY.5415	11	0
Sodium|Parasutterella	0.601677	HEMESYN2.PWY	11	0
Potassium|HEMESYN2-PWY	-0.556915	Hematocrit	10	0
Potassium|PWY-6165	0.546018	Direct_bilirubin	9	0
Total_bilirubin|Direct_bilirubin	0.841107	Faecalibacterium	9	0
Total_bilirubin|Streptococcus	0.562257	Hemoglobin	8	0
Total_bilirubin|Agathobacter	-0.569663	Flavonifractor	8	0
Total_bilirubin|Anaerostipes	-0.652315	Whitebloodcells	8	0
Total_bilirubin|Blautia	-0.613371	Urea	8	0
Total_bilirubin|Coprococcus	-0.624538	Creatinine	8	0
Total_bilirubin|Lachnospiraceae_UCG-010	-0.626777	GPT	8	0
Total_bilirubin|Roseburia	-0.562513	Hungatella	8	0
Total_bilirubin|Butyricicoccus	-0.560074	Haemophilus	7	0
Total_bilirubin|HEMESYN2-PWY	0.544478	Clostridium._innocuum_group	7	0
Total_bilirubin|PWY-5910	0.646707	Streptococcus	7	0
Total_bilirubin|PWY-922	0.646707	Anaerostipes	6	0
Direct_bilirubin|Streptococcus	0.556922	Romboutsia	4	0
Direct_bilirubin|Coprococcus	-0.562322	BMI	4	0
Direct_bilirubin|Howardella	0.562988	GOT	4	0
Direct_bilirubin|HEMESYN2-PWY	0.609282	Clostridium_sensu_stricto_1	3	0
Direct_bilirubin|PWY-6728	0.578979	Glucose	2	0
GOT|GPT	0.867552	Sutterella	1	0
GOT|Dialister	-0.729849
GPT|Hungatella	0.562558
GPT|Dialister	-0.574806
GPT|PWY-7003	0.712872
PCR|CAG-352	0.622998
PCR|Allisonella	0.57957
PCR|Unknown	-0.77958
Methanobrevibacter|Senegalimassilia	0.686596
Methanobrevibacter|Paraprevotella	0.620907
Methanobrevibacter|GCA-900066575	0.584183
Methanobrevibacter|Flavonifractor	-0.557814
Methanobrevibacter|UCG-010	0.674926
Methanobrevibacter|PWY-7003	-0.562569
Bifidobacterium|Lactobacillus	0.682126
Bifidobacterium|Agathobacter	0.562257
Bifidobacterium|Dorea	0.565457
Bifidobacterium|Lachnospiraceae_FCS020_group	0.664193
Bifidobacterium|Colidextribacter	0.805011
Bifidobacterium|Oscillospira	0.652292
Bifidobacterium|Incertae_Sedis	0.642465
Bifidobacterium|Negativibacillus	0.550701
Bifidobacterium|Veillonella	-0.532998
Bifidobacterium|CATECHOL-ORTHO-CLEAVAGE-PWY	0.664466
Bifidobacterium|GALLATE-DEGRADATION-I-PWY	0.823408
Bifidobacterium|GALLATE-DEGRADATION-II-PWY	0.823408
Bifidobacterium|METHYLGALLATE-DEGRADATION-PWY	0.823408
Bifidobacterium|P184-PWY	0.823408
Bifidobacterium|PWY-5178	0.770427
Bifidobacterium|PWY-5419	0.832238
Bifidobacterium|PWY-6107	0.617637
Bifidobacterium|PWY-7007	0.64239
Bifidobacterium|PWY-7094	0.547253
Collinsella|Butyricimonas	0.552733
Collinsella|Alistipes	0.656861
Collinsella|Erysipelatoclostridium	-0.544828
Collinsella|[Eubacterium]_hallii_group	0.604598
Collinsella|[Ruminococcus]_torques_group	0.5614
Collinsella|Fusicatenibacter	0.741699
Collinsella|Lachnospiraceae_FCS020_group	0.708094
Collinsella|Lachnospiraceae_ND3007_group	0.782711
Collinsella|Lachnospiraceae_NK4A136_group	0.544872
Collinsella|[Eubacterium]_coprostanoligenes_group	0.664368
Collinsella|UCG-003	0.626483
Collinsella|GALLATE-DEGRADATION-I-PWY	0.598292
Collinsella|GALLATE-DEGRADATION-II-PWY	0.598292
Collinsella|METHYLGALLATE-DEGRADATION-PWY	0.598292
Collinsella|P184-PWY	0.598292
Collinsella|PWY-5178	0.607323
Collinsella|PWY-5417	0.673563
Collinsella|PWY-5431	0.673563
Collinsella|PWY-6182	0.673563
Senegalimassilia|Slackia	0.951724
Senegalimassilia|Butyricimonas	0.57429
Senegalimassilia|Muribaculaceae	0.754352
Senegalimassilia|Paraprevotella	0.560172
Senegalimassilia|Alistipes	0.559522
Senegalimassilia|Holdemanella	0.636908
Senegalimassilia|Christensenellaceae_R-7_group	0.656013
Senegalimassilia|Clostridia_UCG-014	0.59602
Senegalimassilia|Clostridia_vadinBB60_group	0.601277
Senegalimassilia|Dorea	0.54568
Senegalimassilia|GCA-900066575	0.712249
Senegalimassilia|Lachnospiraceae_NK4A136_group	0.543859
Senegalimassilia|Marvinbryantia	0.763386
Senegalimassilia|[Eubacterium]_coprostanoligenes_group	0.712323
Senegalimassilia|Colidextribacter	0.646751
Senegalimassilia|NK4A214_group	0.77708
Senegalimassilia|Oscillibacter	0.562306
Senegalimassilia|UCG-002	0.544415
Senegalimassilia|UCG-003	0.555618
Senegalimassilia|[Eubacterium]_siraeum_group	0.696727
Senegalimassilia|Incertae_Sedis	0.760645
Senegalimassilia|Negativibacillus	0.672906
Senegalimassilia|UCG-010	0.602117
Senegalimassilia|Peptococcus	0.754352
Senegalimassilia|Family_XIII_AD3011_group	0.739306
Senegalimassilia|Veillonella	-0.641836
Slackia|Muribaculaceae	0.645942
Slackia|Alistipes	0.553954
Slackia|Holdemanella	0.704664
Slackia|Christensenellaceae_R-7_group	0.678537
Slackia|Clostridia_UCG-014	0.535046
Slackia|Clostridia_vadinBB60_group	0.579008
Slackia|[Eubacterium]_eligens_group	0.559522
Slackia|Dorea	0.57324
Slackia|GCA-900066575	0.615999
Slackia|Marvinbryantia	0.61884
Slackia|[Eubacterium]_coprostanoligenes_group	0.768633
Slackia|Colidextribacter	0.634992
Slackia|NK4A214_group	0.805235
Slackia|Oscillibacter	0.540036
Slackia|UCG-002	0.59026
Slackia|UCG-003	0.579136
Slackia|UCG-005	0.558742
Slackia|[Eubacterium]_siraeum_group	0.737884
Slackia|Incertae_Sedis	0.782693
Slackia|Negativibacillus	0.678537
Slackia|Peptococcus	0.645942
Slackia|Family_XIII_AD3011_group	0.89253
Slackia|Veillonella	-0.641836
Bacteroides|Barnesiella	-0.700319
Bacteroides|Butyricimonas	-0.745358
Bacteroides|Alistipes	-0.588925
Bacteroides|Erysipelatoclostridium	0.63162
Bacteroides|[Clostridium]_innocuum_group	0.738877
Bacteroides|Christensenellaceae_R-7_group	-0.721531
Bacteroides|Clostridia_UCG-014	-0.554935
Bacteroides|[Eubacterium]_hallii_group	-0.532719
Bacteroides|[Ruminococcus]_gnavus_group	0.732014
Bacteroides|GCA-900066575	-0.576308
Bacteroides|Flavonifractor	0.735107
Bacteroides|UCG-005	-0.704564
Bacteroides|Ruminococcus	-0.537457
Bacteroides|UCG-010	-0.752083
Bacteroides|Romboutsia	0.536854
Barnesiella|Butyricimonas	0.652221
Barnesiella|Odoribacter	0.551908
Barnesiella|[Ruminococcus]_gnavus_group	-0.53475
Barnesiella|Lachnoclostridium	-0.596341
Butyricimonas|Odoribacter	0.609952
Butyricimonas|Muribaculaceae	0.584183
Butyricimonas|Alistipes	0.556847
Butyricimonas|Erysipelatoclostridium	-0.667995
Butyricimonas|[Clostridium]_innocuum_group	-0.634497
Butyricimonas|Clostridia_UCG-014	0.646734
Butyricimonas|[Ruminococcus]_gnavus_group	-0.578512
Butyricimonas|Anaerostipes	-0.537016
Butyricimonas|GCA-900066575	0.755224
Butyricimonas|Hungatella	-0.537016
Butyricimonas|Lachnospiraceae_FCS020_group	0.544307
Butyricimonas|Lachnospiraceae_NK4A136_group	0.648245
Butyricimonas|Marvinbryantia	0.592589
Butyricimonas|CAG-352	0.61791
Butyricimonas|Ruminococcus	0.675598
Butyricimonas|UCG-010	0.780052
Butyricimonas|Peptococcus	0.584183
Butyricimonas|Family_XIII_UCG-001	0.596749
Butyricimonas|Victivallis	0.710266
Odoribacter|Alistipes	0.714332
Odoribacter|Bilophila	0.702607
Odoribacter|Desulfovibrio	0.549778
Odoribacter|Clostridia_UCG-014	0.644582
Odoribacter|[Eubacterium]_hallii_group	0.655287
Odoribacter|[Ruminococcus]_gnavus_group	-0.583831
Odoribacter|GCA-900066575	0.675598
Odoribacter|Lachnospiraceae_NK4A136_group	0.754386
Odoribacter|[Eubacterium]_coprostanoligenes_group	0.645686
Odoribacter|UCG-005	0.566731
Odoribacter|Faecalibacterium	-0.668887
Odoribacter|Ruminococcus	0.949875
Odoribacter|Subdoligranulum	0.90492
Odoribacter|UCG-010	0.748547
Odoribacter|PWY-5910	-0.546844
Odoribacter|PWY-7003	-0.579702
Odoribacter|PWY-922	-0.546844
Muribaculaceae|Paraprevotella	0.620907
Muribaculaceae|Clostridia_UCG-014	0.571092
Muribaculaceae|GCA-900066575	0.710266
Muribaculaceae|Lachnospiraceae_NK4A136_group	0.650814
Muribaculaceae|Marvinbryantia	0.988166
Muribaculaceae|UCG-009	0.707525
Muribaculaceae|UCG-003	0.600751
Muribaculaceae|[Eubacterium]_siraeum_group	0.550689
Muribaculaceae|CAG-352	0.65563
Muribaculaceae|Peptococcus	1
Muribaculaceae|Family_XIII_UCG-001	0.686596
Paraprevotella|Marvinbryantia	0.733799
Paraprevotella|Peptococcus	0.620907
Paraprevotella|Family_XIII_UCG-001	0.560172
Paraprevotella|Victivallis	0.620907
Prevotella|UCG-002	0.541267
Prevotella|[Eubacterium]_siraeum_group	0.560074
Prevotella|CAG-352	0.608647
Prevotella|Family_XIII_UCG-001	0.684788
Prevotella|PWY-6165	0.598287
Alistipes|Parabacteroides	0.60626
Alistipes|Bilophila	0.598494
Alistipes|Christensenellaceae_R-7_group	0.80687
Alistipes|Clostridia_UCG-014	0.63743
Alistipes|Clostridia_vadinBB60_group	0.785393
Alistipes|[Eubacterium]_hallii_group	0.638678
Alistipes|[Ruminococcus]_gnavus_group	-0.740194
Alistipes|[Ruminococcus]_torques_group	0.64382
Alistipes|Fusicatenibacter	0.619404
Alistipes|GCA-900066575	0.624187
Alistipes|Lachnospiraceae_NK4A136_group	0.643136
Alistipes|[Eubacterium]_coprostanoligenes_group	0.856874
Alistipes|NK4A214_group	0.693227
Alistipes|UCG-002	0.814213
Alistipes|UCG-005	0.719376
Alistipes|[Eubacterium]_siraeum_group	0.728571
Alistipes|Faecalibacterium	-0.622261
Alistipes|Incertae_Sedis	0.62962
Alistipes|Negativibacillus	0.665952
Alistipes|Ruminococcus	0.685854
Alistipes|Subdoligranulum	0.693227
Alistipes|UCG-010	0.652197
Alistipes|PWY-5180	-0.5467
Alistipes|PWY-5182	-0.5467
Alistipes|PWY-6165	0.556847
Alistipes|PWY-7003	-0.67782
Parabacteroides|Christensenellaceae_R-7_group	0.722325
Parabacteroides|Clostridia_vadinBB60_group	0.879911
Parabacteroides|[Ruminococcus]_gnavus_group	-0.583966
Parabacteroides|NK4A214_group	0.780831
Parabacteroides|UCG-002	0.635492
Parabacteroides|UCG-005	0.567936
Parabacteroides|[Eubacterium]_siraeum_group	0.664924
Parabacteroides|Incertae_Sedis	0.53304
Parabacteroides|Negativibacillus	0.812334
Parabacteroides|UCG-010	0.543363
Parabacteroides|PWY-6165	0.669253
Bilophila|Christensenellaceae_R-7_group	0.703876
Bilophila|Clostridia_UCG-014	0.783515
Bilophila|[Eubacterium]_hallii_group	0.61378
Bilophila|[Ruminococcus]_gauvreauii_group	0.560172
Bilophila|CAG-56	0.560172
Bilophila|GCA-900066575	0.72829
Bilophila|Lachnospiraceae_NK4A136_group	0.684968
Bilophila|UCG-002	0.664759
Bilophila|UCG-005	0.808026
Bilophila|[Eubacterium]_siraeum_group	0.602655
Bilophila|Ruminococcus	0.805499
Bilophila|Subdoligranulum	0.701061
Bilophila|UCG-010	0.722541
Bilophila|Family_XIII_UCG-001	0.584483
Bilophila|PWY-5180	-0.635927
Bilophila|PWY-5182	-0.635927
Bilophila|PWY-5415	-0.567104
Desulfovibrio|[Ruminococcus]_torques_group	0.587927
Desulfovibrio|Lachnospira	0.553128
Desulfovibrio|Subdoligranulum	0.720387
Desulfovibrio|PWY-7003	-0.61729
Erysipelatoclostridium|Christensenellaceae_R-7_group	-0.544828
Erysipelatoclostridium|[Ruminococcus]_gnavus_group	0.76269
Erysipelatoclostridium|Coprococcus	-0.568509
Erysipelatoclostridium|Fusicatenibacter	-0.592879
Erysipelatoclostridium|Lachnospiraceae_FCS020_group	-0.540072
Erysipelatoclostridium|NK4A214_group	-0.549425
Erysipelatoclostridium|Oscillibacter	-0.536398
Erysipelatoclostridium|UCG-003	-0.607281
Erysipelatoclostridium|UCG-005	-0.629337
Erysipelatoclostridium|[Eubacterium]_siraeum_group	-0.592879
Erysipelatoclostridium|Negativibacillus	-0.544828
Erysipelatoclostridium|UCG-010	-0.555103
Erysipelatoclostridium|Family_XIII_UCG-001	-0.540577
[Clostridium]_innocuum_group|Anaerostipes	0.547453
[Clostridium]_innocuum_group|Flavonifractor	0.755932
[Clostridium]_innocuum_group|CAG-352	-0.6265
[Clostridium]_innocuum_group|PWY-5415	0.590187
Holdemanella|Christensenellaceae_R-7_group	0.560603
Holdemanella|Clostridia_UCG-014	0.674926
Holdemanella|GCA-900066575	0.65563
Holdemanella|Incertae_Sedis	0.6029
Holdemanella|Ruminococcus	0.643112
Holdemanella|UCG-010	0.54713
Holdemanella|Family_XIII_AD3011_group	0.848026
Lactobacillus|UBA1819	0.684084
Lactobacillus|CATECHOL-ORTHO-CLEAVAGE-PWY	0.862528
Lactobacillus|GALLATE-DEGRADATION-I-PWY	0.871397
Lactobacillus|GALLATE-DEGRADATION-II-PWY	0.871397
Lactobacillus|METHYLGALLATE-DEGRADATION-PWY	0.871397
Lactobacillus|P184-PWY	0.871397
Lactobacillus|PWY-5178	0.884701
Lactobacillus|PWY-5419	0.796009
Lactobacillus|PWY-6396	0.65122
Lactobacillus|PWY-6728	0.665197
Lactobacillus|PWY-7007	0.884701
Lactobacillus|PWY-7094	0.818993
Streptococcus|Agathobacter	-0.551145
Streptococcus|Blautia	-0.538462
Streptococcus|HEMESYN2-PWY	0.586813
Streptococcus|PWY-5910	0.56044
Streptococcus|PWY-922	0.56044
Christensenellaceae_R-7_group|Clostridia_UCG-014	0.804028
Christensenellaceae_R-7_group|Clostridia_vadinBB60_group	0.718228
Christensenellaceae_R-7_group|[Eubacterium]_hallii_group	0.774713
Christensenellaceae_R-7_group|[Ruminococcus]_gnavus_group	-0.711221
Christensenellaceae_R-7_group|GCA-900066575	0.767539
Christensenellaceae_R-7_group|Lachnospiraceae_NK4A136_group	0.67449
Christensenellaceae_R-7_group|[Eubacterium]_coprostanoligenes_group	0.733333
Christensenellaceae_R-7_group|UCG-009	0.566109
Christensenellaceae_R-7_group|NK4A214_group	0.82069
Christensenellaceae_R-7_group|UCG-002	0.8165
Christensenellaceae_R-7_group|UCG-005	0.928798
Christensenellaceae_R-7_group|[Eubacterium]_siraeum_group	0.852113
Christensenellaceae_R-7_group|Incertae_Sedis	0.695322
Christensenellaceae_R-7_group|Negativibacillus	0.733333
Christensenellaceae_R-7_group|Ruminococcus	0.669689
Christensenellaceae_R-7_group|Subdoligranulum	0.577011
Christensenellaceae_R-7_group|UCG-010	0.771667
Christensenellaceae_R-7_group|Family_XIII_AD3011_group	0.641173
Christensenellaceae_R-7_group|Family_XIII_UCG-001	0.563101
Christensenellaceae_R-7_group|PWY-5180	-0.550701
Christensenellaceae_R-7_group|PWY-5182	-0.550701
Clostridia_UCG-014|Clostridia_vadinBB60_group	0.54883
Clostridia_UCG-014|[Eubacterium]_hallii_group	0.654673
Clostridia_UCG-014|GCA-900066575	0.933225
Clostridia_UCG-014|Hungatella	-0.575017
Clostridia_UCG-014|Lachnospiraceae_NK4A136_group	0.810926
Clostridia_UCG-014|Marvinbryantia	0.54713
Clostridia_UCG-014|[Eubacterium]_coprostanoligenes_group	0.584974
Clostridia_UCG-014|UCG-009	0.694277
Clostridia_UCG-014|NK4A214_group	0.694501
Clostridia_UCG-014|UCG-002	0.71946
Clostridia_UCG-014|UCG-005	0.728327
Clostridia_UCG-014|[Eubacterium]_siraeum_group	0.764142
Clostridia_UCG-014|CAG-352	0.609859
Clostridia_UCG-014|Incertae_Sedis	0.631081
Clostridia_UCG-014|Negativibacillus	0.589952
Clostridia_UCG-014|Ruminococcus	0.803129
Clostridia_UCG-014|Subdoligranulum	0.706947
Clostridia_UCG-014|UCG-010	0.8531
Clostridia_UCG-014|Peptococcus	0.571092
Clostridia_UCG-014|Family_XIII_UCG-001	0.728638
Clostridia_vadinBB60_group|[Ruminococcus]_gnavus_group	-0.675427
Clostridia_vadinBB60_group|GCA-900066575	0.541307
Clostridia_vadinBB60_group|[Eubacterium]_coprostanoligenes_group	0.734138
Clostridia_vadinBB60_group|Colidextribacter	0.681107
Clostridia_vadinBB60_group|NK4A214_group	0.879602
Clostridia_vadinBB60_group|Oscillospira	0.610358
Clostridia_vadinBB60_group|UCG-002	0.772577
Clostridia_vadinBB60_group|UCG-005	0.57018
Clostridia_vadinBB60_group|[Eubacterium]_siraeum_group	0.757049
Clostridia_vadinBB60_group|Faecalibacterium	-0.540033
Clostridia_vadinBB60_group|Incertae_Sedis	0.716387
Clostridia_vadinBB60_group|Negativibacillus	0.840963
Clostridia_vadinBB60_group|UCG-010	0.588208
Clostridia_vadinBB60_group|Phascolarctobacterium	0.536127
Clostridia_vadinBB60_group|Veillonella	-0.608347
Clostridia_vadinBB60_group|PWY-6107	0.654609
Clostridia_vadinBB60_group|PWY-6165	0.686347
Clostridium_sensu_stricto_1|Haemophilus	0.578749
Clostridium_sensu_stricto_1|PWY-5178	-0.540844
[Eubacterium]_eligens_group|Coprococcus	0.57018
[Eubacterium]_eligens_group|Dorea	0.760884
[Eubacterium]_eligens_group|NK4A214_group	0.618222
[Eubacterium]_eligens_group|[Eubacterium]_siraeum_group	0.538715
[Eubacterium]_eligens_group|Negativibacillus	0.59322
[Eubacterium]_eligens_group|Family_XIII_AD3011_group	0.572081
[Eubacterium]_eligens_group|Veillonella	-0.557458
[Eubacterium]_hallii_group|[Ruminococcus]_gnavus_group	-0.645713
[Eubacterium]_hallii_group|[Ruminococcus]_torques_group	0.540944
[Eubacterium]_hallii_group|Fusicatenibacter	0.631284
[Eubacterium]_hallii_group|GCA-900066575	0.725626
[Eubacterium]_hallii_group|Lachnospiraceae_NK4A136_group	0.871316
[Eubacterium]_hallii_group|Lachnospiraceae_UCG-010	0.537016
[Eubacterium]_hallii_group|[Eubacterium]_coprostanoligenes_group	0.6
[Eubacterium]_hallii_group|UCG-009	0.653684
[Eubacterium]_hallii_group|UCG-002	0.619978
[Eubacterium]_hallii_group|UCG-005	0.844574
[Eubacterium]_hallii_group|[Eubacterium]_siraeum_group	0.597679
[Eubacterium]_hallii_group|CAG-352	0.704669
[Eubacterium]_hallii_group|Incertae_Sedis	0.533305
[Eubacterium]_hallii_group|Ruminococcus	0.7513
[Eubacterium]_hallii_group|Subdoligranulum	0.71954
[Eubacterium]_hallii_group|UCG-010	0.667119
[Eubacterium]_hallii_group|Family_XIII_UCG-001	0.605334
[Eubacterium]_hallii_group|Dialister	0.718239
[Ruminococcus]_gauvreauii_group|CAG-56	1
[Ruminococcus]_gauvreauii_group|UCG-009	0.622281
[Ruminococcus]_gnavus_group|Howardella	-0.53475
[Ruminococcus]_gnavus_group|Lachnospiraceae_NK4A136_group	-0.534974
[Ruminococcus]_gnavus_group|[Eubacterium]_coprostanoligenes_group	-0.587225
[Ruminococcus]_gnavus_group|NK4A214_group	-0.552132
[Ruminococcus]_gnavus_group|UCG-002	-0.567857
[Ruminococcus]_gnavus_group|UCG-005	-0.771429
[Ruminococcus]_gnavus_group|[Eubacterium]_siraeum_group	-0.532532
[Ruminococcus]_gnavus_group|Negativibacillus	-0.56149
[Ruminococcus]_gnavus_group|Ruminococcus	-0.598487
[Ruminococcus]_gnavus_group|UCG-010	-0.702994
[Ruminococcus]_torques_group|Coprococcus	0.615286
[Ruminococcus]_torques_group|Fusicatenibacter	0.856724
[Ruminococcus]_torques_group|Lachnoclostridium	0.577813
[Ruminococcus]_torques_group|Lachnospira	0.67927
[Ruminococcus]_torques_group|Lachnospiraceae_ND3007_group	0.643033
[Ruminococcus]_torques_group|Lachnospiraceae_UCG-010	0.815846
[Ruminococcus]_torques_group|Monoglobus	0.795126
[Ruminococcus]_torques_group|[Eubacterium]_coprostanoligenes_group	0.731865
[Ruminococcus]_torques_group|Colidextribacter	0.555328
[Ruminococcus]_torques_group|Oscillibacter	0.580899
[Ruminococcus]_torques_group|UCG-002	0.804961
[Ruminococcus]_torques_group|[Eubacterium]_siraeum_group	0.6906
[Ruminococcus]_torques_group|Incertae_Sedis	0.565101
[Ruminococcus]_torques_group|Negativibacillus	0.575037
[Ruminococcus]_torques_group|PWY-5910	-0.620038
[Ruminococcus]_torques_group|PWY-6165	0.619007
[Ruminococcus]_torques_group|PWY-922	-0.620038
Agathobacter|Blautia	0.571146
Agathobacter|Butyricicoccus	0.832992
Agathobacter|PWY-5910	-0.720044
Agathobacter|PWY-922	-0.720044
Anaerostipes|Blautia	0.645107
Anaerostipes|Flavonifractor	0.611838
Anaerostipes|Faecalibacterium	0.586665
Blautia|Coprococcus	0.713714
Blautia|Dorea	0.558856
Blautia|Lachnoclostridium	0.586813
Blautia|Roseburia	0.783672
Blautia|Flavonifractor	0.63356
Blautia|PWY-5910	-0.630769
Blautia|PWY-922	-0.630769
CAG-56|UCG-009	0.622281
Coprococcus|Dorea	0.774041
Coprococcus|Fusicatenibacter	0.720628
Coprococcus|Lachnoclostridium	0.599337
Coprococcus|Lachnospiraceae_UCG-010	0.759797
Coprococcus|Monoglobus	0.597174
Coprococcus|UCG-009	0.665254
Coprococcus|Oscillibacter	0.791082
Coprococcus|UCG-002	0.671429
Coprococcus|[Eubacterium]_siraeum_group	0.654672
Coprococcus|Negativibacillus	0.582546
Coprococcus|Family_XIII_UCG-001	0.616048
Coprococcus|Veillonella	-0.675
Coprococcus|Haemophilus	-0.567857
Coprococcus|PWY-5910	-0.610775
Coprococcus|PWY-922	-0.610775
Dorea|Fusicatenibacter	0.566243
Dorea|Lachnoclostridium	0.638064
Dorea|Colidextribacter	0.664924
Dorea|NK4A214_group	0.58056
Dorea|Oscillibacter	0.757546
Dorea|[Eubacterium]_siraeum_group	0.561544
Dorea|Negativibacillus	0.654818
Dorea|Veillonella	-0.597706
Fusicatenibacter|Lachnospira	0.600397
Fusicatenibacter|Lachnospiraceae_FCS020_group	0.694236
Fusicatenibacter|Lachnospiraceae_ND3007_group	0.805499
Fusicatenibacter|Lachnospiraceae_NK4A136_group	0.593985
Fusicatenibacter|Lachnospiraceae_UCG-010	0.856122
Fusicatenibacter|Monoglobus	0.609952
Fusicatenibacter|[Eubacterium]_coprostanoligenes_group	0.660088
Fusicatenibacter|Oscillibacter	0.600419
Fusicatenibacter|UCG-002	0.759713
Fusicatenibacter|UCG-003	0.56391
Fusicatenibacter|UCG-005	0.596045
Fusicatenibacter|[Eubacterium]_siraeum_group	0.699248
Fusicatenibacter|CAG-352	0.609952
Fusicatenibacter|Negativibacillus	0.664888
Fusicatenibacter|Family_XIII_UCG-001	0.540919
Fusicatenibacter|HEMESYN2-PWY	-0.532763
Fusicatenibacter|PWY-5910	-0.598478
Fusicatenibacter|PWY-922	-0.598478
GCA-900066575|Hungatella	-0.667995
GCA-900066575|Lachnospiraceae_NK4A136_group	0.899885
GCA-900066575|Marvinbryantia	0.70186
GCA-900066575|[Eubacterium]_coprostanoligenes_group	0.578929
GCA-900066575|UCG-009	0.759142
GCA-900066575|NK4A214_group	0.667995
GCA-900066575|UCG-002	0.679819
GCA-900066575|UCG-005	0.754466
GCA-900066575|[Eubacterium]_siraeum_group	0.746713
GCA-900066575|CAG-352	0.713433
GCA-900066575|Incertae_Sedis	0.669253
GCA-900066575|Negativibacillus	0.631321
GCA-900066575|Ruminococcus	0.82877
GCA-900066575|Subdoligranulum	0.641799
GCA-900066575|UCG-010	0.910533
GCA-900066575|Peptococcus	0.710266
GCA-900066575|Family_XIII_UCG-001	0.827748
GCA-900066575|Veillonella	-0.573181
GCA-900066575|PWY-5180	-0.596799
GCA-900066575|PWY-5182	-0.596799
GCA-900066575|PWY-5415	-0.566062
Hungatella|Lachnospiraceae_NK4A136_group	-0.664888
Hungatella|CAG-352	-0.599886
Hungatella|PWY-7003	0.550701
Lachnoclostridium|Roseburia	0.60707
Lachnoclostridium|Monoglobus	0.678762
Lachnospira|Lachnospiraceae_UCG-010	0.669426
Lachnospira|Monoglobus	0.64957
Lachnospira|UCG-002	0.588995
Lachnospira|PWY-6165	0.788561
Lachnospiraceae_FCS020_group|Lachnospiraceae_ND3007_group	0.808439
Lachnospiraceae_FCS020_group|Oscillibacter	0.590926
Lachnospiraceae_FCS020_group|Victivallis	0.550689
Lachnospiraceae_FCS020_group|GALLATE-DEGRADATION-I-PWY	0.591697
Lachnospiraceae_FCS020_group|GALLATE-DEGRADATION-II-PWY	0.591697
Lachnospiraceae_FCS020_group|METHYLGALLATE-DEGRADATION-PWY	0.591697
Lachnospiraceae_FCS020_group|P184-PWY	0.591697
Lachnospiraceae_FCS020_group|PWY-5178	0.572838
Lachnospiraceae_FCS020_group|PWY-5910	-0.537457
Lachnospiraceae_FCS020_group|PWY-922	-0.537457
Lachnospiraceae_ND3007_group|Lachnospiraceae_UCG-010	0.692999
Lachnospiraceae_ND3007_group|[Eubacterium]_coprostanoligenes_group	0.549024
Lachnospiraceae_ND3007_group|PWY-5910	-0.605645
Lachnospiraceae_ND3007_group|PWY-922	-0.605645
Lachnospiraceae_NK4A136_group|Marvinbryantia	0.643112
Lachnospiraceae_NK4A136_group|[Eubacterium]_coprostanoligenes_group	0.554474
Lachnospiraceae_NK4A136_group|UCG-009	0.747851
Lachnospiraceae_NK4A136_group|UCG-002	0.657115
Lachnospiraceae_NK4A136_group|UCG-005	0.727956
Lachnospiraceae_NK4A136_group|[Eubacterium]_siraeum_group	0.639098
Lachnospiraceae_NK4A136_group|CAG-352	0.823299
Lachnospiraceae_NK4A136_group|Incertae_Sedis	0.538048
Lachnospiraceae_NK4A136_group|Negativibacillus	0.544872
Lachnospiraceae_NK4A136_group|Ruminococcus	0.834586
Lachnospiraceae_NK4A136_group|Subdoligranulum	0.784904
Lachnospiraceae_NK4A136_group|UCG-010	0.779736
Lachnospiraceae_NK4A136_group|Peptococcus	0.650814
Lachnospiraceae_NK4A136_group|Family_XIII_UCG-001	0.834897
Lachnospiraceae_NK4A136_group|Dialister	0.640015
Lachnospiraceae_NK4A136_group|PWY-5180	-0.598478
Lachnospiraceae_NK4A136_group|PWY-5182	-0.598478
Lachnospiraceae_NK4A136_group|PWY-7003	-0.532763
Lachnospiraceae_UCG-010|Monoglobus	0.832836
Lachnospiraceae_UCG-010|[Eubacterium]_coprostanoligenes_group	0.631321
Lachnospiraceae_UCG-010|Oscillibacter	0.546487
Lachnospiraceae_UCG-010|UCG-002	0.791789
Lachnospiraceae_UCG-010|UCG-005	0.589176
Lachnospiraceae_UCG-010|[Eubacterium]_siraeum_group	0.664657
Lachnospiraceae_UCG-010|HEMESYN2-PWY	-0.535326
Lachnospiraceae_UCG-010|PWY-5910	-0.72999
Lachnospiraceae_UCG-010|PWY-922	-0.72999
Marvinbryantia|UCG-009	0.697489
Marvinbryantia|UCG-003	0.585348
Marvinbryantia|CAG-352	0.638819
Marvinbryantia|Peptococcus	0.988166
Marvinbryantia|Family_XIII_UCG-001	0.704664
Roseburia|Butyricicoccus	0.605841
Roseburia|Flavonifractor	0.711752
Monoglobus|[Eubacterium]_coprostanoligenes_group	0.584168
Monoglobus|UCG-002	0.653159
Monoglobus|Unknown	0.591676
[Eubacterium]_coprostanoligenes_group|Colidextribacter	0.698493
[Eubacterium]_coprostanoligenes_group|NK4A214_group	0.783908
[Eubacterium]_coprostanoligenes_group|Oscillibacter	0.684135
[Eubacterium]_coprostanoligenes_group|Oscillospira	0.542656
[Eubacterium]_coprostanoligenes_group|UCG-002	0.823519
[Eubacterium]_coprostanoligenes_group|UCG-005	0.619978
[Eubacterium]_coprostanoligenes_group|[Eubacterium]_siraeum_group	0.775303
[Eubacterium]_coprostanoligenes_group|Faecalibacterium	-0.609143
[Eubacterium]_coprostanoligenes_group|Incertae_Sedis	0.77183
[Eubacterium]_coprostanoligenes_group|Negativibacillus	0.627586
[Eubacterium]_coprostanoligenes_group|Ruminococcus	0.664888
[Eubacterium]_coprostanoligenes_group|Subdoligranulum	0.595402
[Eubacterium]_coprostanoligenes_group|UCG-010	0.547635
[Eubacterium]_coprostanoligenes_group|Family_XIII_AD3011_group	0.709982
[Eubacterium]_coprostanoligenes_group|Veillonella	-0.566169
[Eubacterium]_coprostanoligenes_group|Unknown	0.730522
Butyricicoccus|Flavonifractor	0.582267
Butyricicoccus|PWY-5910	-0.631335
Butyricicoccus|PWY-922	-0.631335
UCG-009|NK4A214_group	0.534832
UCG-009|UCG-002	0.627058
UCG-009|UCG-005	0.595228
UCG-009|[Eubacterium]_siraeum_group	0.669474
UCG-009|CAG-352	0.659349
UCG-009|Ruminococcus	0.545376
UCG-009|UCG-010	0.633316
UCG-009|Peptococcus	0.707525
UCG-009|Family_XIII_UCG-001	0.877208
UCG-009|Dialister	0.60796
UCG-009|Veillonella	-0.53475
UCG-009|Parasutterella	0.680733
UCG-009|Haemophilus	-0.53475
Colidextribacter|NK4A214_group	0.597679
Colidextribacter|Oscillibacter	0.804513
Colidextribacter|Oscillospira	0.873305
Colidextribacter|Incertae_Sedis	0.716614
Colidextribacter|Negativibacillus	0.597679
Colidextribacter|Veillonella	-0.820783
Colidextribacter|GALLATE-DEGRADATION-I-PWY	0.610555
Colidextribacter|GALLATE-DEGRADATION-II-PWY	0.610555
Colidextribacter|METHYLGALLATE-DEGRADATION-PWY	0.610555
Colidextribacter|P184-PWY	0.610555
Colidextribacter|PWY-5419	0.737853
Flavonifractor|UCG-010	-0.618508
NK4A214_group|UCG-002	0.832877
NK4A214_group|UCG-003	0.660088
NK4A214_group|UCG-005	0.676127
NK4A214_group|[Eubacterium]_siraeum_group	0.919322
NK4A214_group|Incertae_Sedis	0.785331
NK4A214_group|Negativibacillus	0.894253
NK4A214_group|UCG-010	0.607377
NK4A214_group|Family_XIII_AD3011_group	0.67245
NK4A214_group|Family_XIII_UCG-001	0.537762
NK4A214_group|Veillonella	-0.598923
NK4A214_group|PWY-6165	0.599886
Oscillibacter|Oscillospira	0.647275
Oscillibacter|UCG-002	0.535484
Oscillibacter|Veillonella	-0.73788
Oscillibacter|Haemophilus	-0.592155
Oscillibacter|PWY-5910	-0.577813
Oscillibacter|PWY-922	-0.577813
Oscillospira|Incertae_Sedis	0.536053
Oscillospira|UBA1819	0.66214
Oscillospira|Veillonella	-0.70046
Oscillospira|GALLATE-DEGRADATION-I-PWY	0.59895
Oscillospira|GALLATE-DEGRADATION-II-PWY	0.59895
Oscillospira|METHYLGALLATE-DEGRADATION-PWY	0.59895
Oscillospira|P184-PWY	0.59895
Oscillospira|PWY-5419	0.733409
UCG-002|UCG-005	0.766667
UCG-002|[Eubacterium]_siraeum_group	0.950251
UCG-002|Incertae_Sedis	0.687019
UCG-002|Negativibacillus	0.809481
UCG-002|Ruminococcus	0.613144
UCG-002|Subdoligranulum	0.603602
UCG-002|UCG-010	0.581395
UCG-002|Family_XIII_UCG-001	0.679086
UCG-002|Veillonella	-0.55119
UCG-002|PWY-5180	-0.599337
UCG-002|PWY-5182	-0.599337
UCG-002|PWY-6165	0.73847
UCG-003|[Eubacterium]_siraeum_group	0.649123
UCG-003|Negativibacillus	0.655287
UCG-003|Peptococcus	0.600751
UCG-003|Phascolarctobacterium	0.686538
UCG-005|[Eubacterium]_siraeum_group	0.784141
UCG-005|CAG-352	0.653159
UCG-005|Incertae_Sedis	0.597706
UCG-005|Negativibacillus	0.666769
UCG-005|Ruminococcus	0.720628
UCG-005|Subdoligranulum	0.580206
UCG-005|UCG-010	0.752393
UCG-005|Family_XIII_AD3011_group	0.576129
UCG-005|Family_XIII_UCG-001	0.618914
UCG-005|PWY-5180	-0.619925
UCG-005|PWY-5182	-0.619925
[Eubacterium]_siraeum_group|CAG-352	0.57166
[Eubacterium]_siraeum_group|Incertae_Sedis	0.721313
[Eubacterium]_siraeum_group|Negativibacillus	0.880917
[Eubacterium]_siraeum_group|Ruminococcus	0.548872
[Eubacterium]_siraeum_group|UCG-010	0.613393
[Eubacterium]_siraeum_group|Peptococcus	0.550689
[Eubacterium]_siraeum_group|Family_XIII_AD3011_group	0.623753
[Eubacterium]_siraeum_group|Family_XIII_UCG-001	0.702607
[Eubacterium]_siraeum_group|Veillonella	-0.561845
[Eubacterium]_siraeum_group|PWY-5180	-0.556232
[Eubacterium]_siraeum_group|PWY-5182	-0.556232
[Eubacterium]_siraeum_group|PWY-6165	0.664657
CAG-352|Negativibacillus	0.578929
CAG-352|UCG-010	0.536108
CAG-352|Peptococcus	0.65563
CAG-352|Family_XIII_UCG-001	0.830957
CAG-352|Allisonella	0.58094
CAG-352|Dialister	0.551853
CAG-352|Victivallis	0.592589
Faecalibacterium|Ruminococcus	-0.617254
Faecalibacterium|Subdoligranulum	-0.717035
Faecalibacterium|UCG-010	-0.57684
Faecalibacterium|Unknown	-0.626374
Incertae_Sedis|Negativibacillus	0.681821
Incertae_Sedis|Ruminococcus	0.585039
Incertae_Sedis|UCG-010	0.594532
Incertae_Sedis|Family_XIII_AD3011_group	0.713336
Incertae_Sedis|Veillonella	-0.72366
Incertae_Sedis|PWY-5910	-0.587459
Incertae_Sedis|PWY-922	-0.587459
Negativibacillus|Family_XIII_UCG-001	0.641935
Negativibacillus|Veillonella	-0.619978
Negativibacillus|PWY-6165	0.647038
Ruminococcus|Subdoligranulum	0.876116
Ruminococcus|UCG-010	0.860309
Ruminococcus|Family_XIII_UCG-001	0.596775
Ruminococcus|PWY-5910	-0.54215
Ruminococcus|PWY-922	-0.54215
Subdoligranulum|UCG-010	0.684544
Subdoligranulum|Family_XIII_UCG-001	0.546208
Subdoligranulum|PWY-7003	-0.640611
UBA1819|CATECHOL-ORTHO-CLEAVAGE-PWY	0.656992
UBA1819|GALLATE-DEGRADATION-I-PWY	0.715692
UBA1819|GALLATE-DEGRADATION-II-PWY	0.715692
UBA1819|METHYLGALLATE-DEGRADATION-PWY	0.715692
UBA1819|P184-PWY	0.715692
UBA1819|PWY-5178	0.661507
UBA1819|PWY-5419	0.729239
UBA1819|PWY-7007	0.729239
UBA1819|PWY-7094	0.577674
UCG-010|Family_XIII_UCG-001	0.713395
Peptococcus|Family_XIII_UCG-001	0.686596
Family_XIII_AD3011_group|Veillonella	-0.53475
Family_XIII_AD3011_group|Unknown	0.56576
Family_XIII_UCG-001|Parasutterella	0.567874
Family_XIII_UCG-001|Victivallis	0.61884
Family_XIII_UCG-001|HEMESYN2-PWY	-0.59188
Family_XIII_UCG-001|PWY-5180	-0.616657
Family_XIII_UCG-001|PWY-5182	-0.616657
Family_XIII_UCG-001|PWY-5415	-0.605645
Romboutsia|PWY-6396	-0.541254
Phascolarctobacterium|Victivallis	0.600994
Phascolarctobacterium|PWY-6107	0.717142
Phascolarctobacterium|PWY-6165	0.701493
Veillonella|Haemophilus	0.588095
Veillonella|PWY-5910	0.544436
Veillonella|PWY-922	0.544436
Parasutterella|Sutterella	-0.615405
Parasutterella|Haemophilus	-0.746468
Escherichia-Shigella|PWY-5417	0.661507
Escherichia-Shigella|PWY-5431	0.661507
Escherichia-Shigella|PWY-6182	0.661507
CATECHOL-ORTHO-CLEAVAGE-PWY|GALLATE-DEGRADATION-I-PWY	0.884701
CATECHOL-ORTHO-CLEAVAGE-PWY|GALLATE-DEGRADATION-II-PWY	0.884701
CATECHOL-ORTHO-CLEAVAGE-PWY|METHYLGALLATE-DEGRADATION-PWY	0.884701
CATECHOL-ORTHO-CLEAVAGE-PWY|P184-PWY	0.884701
CATECHOL-ORTHO-CLEAVAGE-PWY|PWY-5178	0.880266
CATECHOL-ORTHO-CLEAVAGE-PWY|PWY-5415	0.545259
CATECHOL-ORTHO-CLEAVAGE-PWY|PWY-5419	0.840355
CATECHOL-ORTHO-CLEAVAGE-PWY|PWY-6107	0.693895
CATECHOL-ORTHO-CLEAVAGE-PWY|PWY-6396	0.58941
CATECHOL-ORTHO-CLEAVAGE-PWY|PWY-7007	0.902439
CATECHOL-ORTHO-CLEAVAGE-PWY|PWY-7094	0.761597
GALLATE-DEGRADATION-I-PWY|GALLATE-DEGRADATION-II-PWY	1
GALLATE-DEGRADATION-I-PWY|METHYLGALLATE-DEGRADATION-PWY	1
GALLATE-DEGRADATION-I-PWY|P184-PWY	1
GALLATE-DEGRADATION-I-PWY|PWY-5178	0.986696
GALLATE-DEGRADATION-I-PWY|PWY-5419	0.964523
GALLATE-DEGRADATION-I-PWY|PWY-6107	0.601989
GALLATE-DEGRADATION-I-PWY|PWY-7007	0.840355
GALLATE-DEGRADATION-I-PWY|PWY-7094	0.63356
GALLATE-DEGRADATION-II-PWY|METHYLGALLATE-DEGRADATION-PWY	1
GALLATE-DEGRADATION-II-PWY|P184-PWY	1
GALLATE-DEGRADATION-II-PWY|PWY-5178	0.986696
GALLATE-DEGRADATION-II-PWY|PWY-5419	0.964523
GALLATE-DEGRADATION-II-PWY|PWY-6107	0.601989
GALLATE-DEGRADATION-II-PWY|PWY-7007	0.840355
GALLATE-DEGRADATION-II-PWY|PWY-7094	0.63356
HEMESYN2-PWY|PWY-5180	0.775824
HEMESYN2-PWY|PWY-5182	0.775824
HEMESYN2-PWY|PWY-5415	0.657143
METHYLGALLATE-DEGRADATION-PWY|P184-PWY	1
METHYLGALLATE-DEGRADATION-PWY|PWY-5178	0.986696
METHYLGALLATE-DEGRADATION-PWY|PWY-5419	0.964523
METHYLGALLATE-DEGRADATION-PWY|PWY-6107	0.601989
METHYLGALLATE-DEGRADATION-PWY|PWY-7007	0.840355
METHYLGALLATE-DEGRADATION-PWY|PWY-7094	0.63356
P184-PWY|PWY-5178	0.986696
P184-PWY|PWY-5419	0.964523
P184-PWY|PWY-6107	0.601989
P184-PWY|PWY-7007	0.840355
P184-PWY|PWY-7094	0.63356
PWY-5178|PWY-5419	0.929047
PWY-5178|PWY-6107	0.542249
PWY-5178|PWY-7007	0.818182
PWY-5178|PWY-7094	0.6159
PWY-5180|PWY-5182	1
PWY-5180|PWY-5415	0.841758
PWY-5180|PWY-7003	0.569231
PWY-5182|PWY-5415	0.841758
PWY-5182|PWY-7003	0.569231
PWY-5415|PWY-7094	0.564835
PWY-5417|PWY-5431	1
PWY-5417|PWY-6182	1
PWY-5419|PWY-6107	0.553738
PWY-5419|PWY-7007	0.822616
PWY-5419|PWY-7094	0.59824
PWY-5431|PWY-6182	1
PWY-5910|PWY-922	1
PWY-6107|PWY-7007	0.597393
PWY-6107|PWY-7094	0.537573
PWY-6396|PWY-6728	0.69747
PWY-6396|PWY-7007	0.64239
PWY-6396|PWY-7094	0.701099
PWY-6728|PWY-7007	0.651937
PWY-6728|PWY-7094	0.875688
PWY-7007|PWY-7094	0.867558

## Sheet: Table S4 Correlation CDnetwork-
Node	Membership
Agathobacter	1
Butyricicoccus	1
Collinsella	1
Coprococcus	1
Dorea	1
Eubacterium_eligens_group	1
Fusicatenibacter	1
Lachnospiraceae_FCS020_group	1
Lachnospiraceae_ND3007_group	1
Lachnospiraceae_UCG-010	1
miR146_M	1
Monoglobus	1
PWY-5910	1
Ruminococcus_torques_group	1
UCG-002	1
Alistipes	2
Bacteroides	2
Barnesiella	2
Bilophila	2
Butyricimonas	2
CAG-352	2
Christensenellaceae_R-7_group	2
Clostridia_UCG-014	2
Erysipelatoclostridium	2
Eubacterium_hallii_group	2
Eubacterium_siraeum_group	2
Faecalibacterium	2
Family_XIII_UCG-001	2
GCA-900066575	2
Lachnospiraceae_NK4A136_group	2
Marvinbryantia	2
Muribaculaceae	2
Odoribacter	2
Paraprevotella	2
Peptococcus	2
Ruminococcus	2
Ruminococcus_gnavus_group	2
Senegalimassilia	2
Subdoligranulum	2
UCG-005	2
UCG-009	2
UCG-010	2
Victivallis	2
Bifidobacterium	3
BMI	3
CATECHOL-ORTHO-CLEAVAGE-PWY	3
GALLATE-DEGRADATION-II-PWY	3
GALLATE-DEGRADATION-I-PWY	3
Lactobacillus	3
METHYLGALLATE-DEGRADATION-PWY	3
P184-PWY	3
PWY-5178	3
PWY-5419	3
PWY-6396	3
PWY-6728	3
PWY-7007	3
PWY-7094	3
UBA1819	3
Age	4
Creatinine	4
Desulfovibrio	4
Lachnospira	4
Phascolarctobacterium	4
PWY-6107	4
PWY-6165	4
Urea	4
Blautia	5
Clostridium_innocuum_group	5
Flavonifractor	5
Roseburia	5
Dialister	6
PWY-7003	6
GOT	6
GPT	6
Hematocrit	7
Hemoglobin	7
PCR	7
Haemophilus	8
Parasutterella	8
miR223_MF	9
Platelets	9
Chloride	10
Sodium	10
Whitebloodcells	10
Direct_bilirubin	11
Total_bilirubin	11
Clostridia_vadinBB60_group	12
Colidextribacter	12
Eubacterium_coprostanoligenes_group	12
Family_XIII_AD3011_group	12
Holdemanella	12
Negativibacillus	12
NK4A214_group	12
Oscillibacter	12
Oscillospira	12
Parabacteroides	12
Slackia	12
Veillonella	12
miR146_ser	13
miR155_ser	13
HEMESYN2-PWY	14
PWY-5180	14
PWY-5182	14
PWY-5415	14
PWY-5417	15
PWY-5431	15
PWY-6182	15
CAG-56	16
Ruminococcus_gauvreauii_group	16
